# Supplementary material for: Transcriptomic and Single-Cell Analysis Reveals Regulatory Networks and Cellular Heterogeneity in Mouse Primary Sjögren’s Syndrome Salivary Glands
Source: Front Immunol. 2021 Nov 29;12:729040. doi: 10.3389/fimmu.2021.729040 (PMC8666453; doi:10.3389/fimmu.2021.729040)
Supplement: Supplementary file 2 [file DataSheet_2.xlsx]

## Sheet: Supplemental Table 1
Supplemental Table 1: All 1076 DEGs in NOD.B10 v Control Bulk RNA-seq Data
	Gene ID	baseMean	log2FoldChange	lfcSE	stat	pvalue	padj
	Gcnt1	2083.69	8.35527	0.534495	15.6321	4.40052e-55	6.768e-52
	BC018473	193.439	8.28289	1.01344	8.17306	3.00669e-16	5.78036e-14
	Ren2	27.7204	7.90744	1.22717	6.44366	1.16628e-10	1.09079e-08
	Scn1a	24.4465	7.68778	1.22686	6.26624	3.69869e-10	3.16032e-08
	Rprl3	69.4416	6.79117	0.861315	7.88466	3.15393e-15	5.13609e-13
	Gm12887	11.907	6.66939	1.96547	3.39329	0.000690595	0.0133509
	Dlk1	21.1235	6.53069	1.26396	5.16685	2.38078e-07	1.20273e-05
	Cntnap3	9.61043	6.32623	1.28607	4.91905	8.69646e-07	3.90833e-05
	BC002163	32.874	6.25298	1.06049	5.89632	3.71695e-09	2.75134e-07
	Btn1a1	29.1514	6.11099	1.09538	5.57889	2.42056e-08	1.54402e-06
	Rprl1	6.45568	5.80111	1.33907	4.33221	1.47623e-05	0.000487684
	Gm8615	12.3398	5.71912	1.25974	4.53993	5.62724e-06	0.00020498
	Gm5506	53.8191	5.68196	0.690663	8.22682	1.92254e-16	3.74814e-14
	St6galnac1	642.861	5.66978	0.357265	15.87	1.02311e-56	2.02312e-53
	Epyc	11.4491	5.63195	1.26944	4.43656	9.1406e-06	0.00031631
	Gm8580	4.88331	5.41515	1.41852	3.81748	0.000134823	0.00337473
	Gm5801	4.69344	5.28506	1.3877	3.80852	0.000139802	0.00347422
	Klra10	4.34554	5.1794	1.39972	3.70032	0.000215328	0.00506039
	Gm6756	15.4518	5.13464	1.10038	4.66625	3.0674e-06	0.000120622
	Skint8	7.86572	5.0646	1.30107	3.89264	9.91604e-05	0.00261942
	AI506816	33.0101	4.94863	0.710062	6.96928	3.18557e-12	3.76877e-10
	Dcpp1	241.611	4.8648	1.22074	3.98512	6.74456e-05	0.00187091
	Hal	12.5266	4.86199	1.11482	4.36123	1.29332e-05	0.000433466
	Gpr110	3.07678	4.70704	1.56106	3.01528	0.00256739	0.0369416
	Scn4b	17.3883	4.70141	0.935975	5.02301	5.08675e-07	2.41962e-05
	Klk1b8	6225.97	4.64619	0.329254	14.1113	3.23651e-45	3.44613e-42
	Ppp1r1a	5.59661	4.5549	1.34683	3.38194	0.000719763	0.0137267
	Klra1	9.94358	4.5081	1.13519	3.97123	7.15013e-05	0.00197156
	Ifi202b	38.0614	4.4626	0.584041	7.6409	2.15705e-14	3.28109e-12
	Cxcl13	9.10346	4.33422	1.13729	3.811	0.000138407	0.00345194
	Uroc1	8.34826	4.21395	1.15464	3.64957	0.000262681	0.00593153
	Lrp2	4.21309	4.19521	1.41803	2.95848	0.00309157	0.0423279
	Cst10	11.6153	4.10115	0.979942	4.18509	2.85055e-05	0.000886682
	Fbp1	98.1039	4.03607	0.346905	11.6345	2.7518e-31	1.52362e-28
	Klk1b16	6868.68	3.95709	0.350179	11.3002	1.30962e-29	6.47419e-27
	2610305D13Rik	218.169	3.89417	0.231968	16.7875	3.01173e-63	8.33767e-60
	Gm11190	6.18488	3.88025	1.2142	3.19573	0.00139478	0.023317
	Klk1b9	21683.8	3.83708	0.327108	11.7303	8.91275e-32	5.14043e-29
	Spon2	54.7682	3.72951	0.449615	8.29489	1.08685e-16	2.27942e-14
	Pglyrp1	28.7721	3.69135	0.609909	6.05229	1.42801e-09	1.12952e-07
	Pla2g4f	5.90366	3.66114	1.24443	2.94203	0.00326065	0.0441191
	Gabrp	49.4769	3.59748	0.441592	8.14661	3.74279e-16	7.09695e-14
	Gm13154	8.07613	3.49832	0.999794	3.49904	0.000466944	0.00957646
	Klk1b1	1522.58	3.49332	0.283089	12.34	5.51636e-35	3.81787e-32
	St6galnac2	237.919	3.48592	0.240911	14.4697	1.88165e-47	2.3678e-44
	Klk1b22	22700.8	3.40662	0.148614	22.9225	2.76893e-116	3.83275e-112
	Gm826	15.6537	3.3106	0.692671	4.77948	1.75753e-06	7.32952e-05
	Chia	33.8124	3.26138	0.547774	5.95388	2.61864e-09	1.99161e-07
	Gm20752	10.3025	3.25793	0.83821	3.88677	0.000101587	0.0026698
	Procr	25.8522	3.25347	0.557187	5.8391	5.24822e-09	3.84369e-07
	Pak6	11.5682	3.2467	0.827425	3.92386	8.71411e-05	0.00234671
	Sphk1	63.2653	3.24464	0.34936	9.28737	1.58148e-20	4.75887e-18
	Klk1b21	5419.56	3.21449	0.311362	10.324	5.4907e-25	2.23536e-22
	Rnase1	6.56294	3.19038	1.02724	3.10579	0.00189769	0.029682
	Klk1b3	5338.84	3.17167	0.347003	9.14019	6.23408e-20	1.692e-17
	Pyroxd2	38.3888	3.15456	0.439175	7.18293	6.82354e-13	8.82723e-11
	Tlr6	22.6262	3.14518	0.553055	5.68693	1.29346e-08	8.77649e-07
	Klk1b24	2175.94	3.12636	0.157906	19.7989	3.04251e-87	2.10572e-83
	Trim34b	7.7775	3.1037	0.925808	3.35242	0.000801088	0.0148642
	Mup5	12156.3	3.09809	0.692562	4.47337	7.69957e-06	0.000269816
	Ceacam2	74.4837	3.01825	0.313185	9.63728	5.56408e-22	1.83376e-19
	Gm1821	200.485	3.00877	0.235441	12.7793	2.14056e-37	1.64609e-34
	Klk1b4	12165.3	3.00313	0.156707	19.164	7.39492e-82	3.41202e-78
	Odf3l2	8.8506	2.97544	0.851531	3.49423	0.00047544	0.00969225
	Ngf	1715.37	2.92355	0.429469	6.80735	9.94125e-12	1.08352e-09
	Odam	7.04228	2.897	0.937203	3.09111	0.0019941	0.0307034
	Egf	31245.7	2.8873	0.39873	7.24123	4.44632e-13	6.03391e-11
	Psmc3ip	48.5008	2.86186	0.375091	7.62979	2.35132e-14	3.53772e-12
	Dcstamp	7.06707	2.80568	0.955948	2.93497	0.00333576	0.0448723
	Sult1c1	117.842	2.79276	0.25007	11.1679	5.85433e-29	2.70119e-26
	Capn3	213.155	2.64773	0.206115	12.8459	9.07082e-38	7.38578e-35
	Gatm	34.3869	2.62263	0.40977	6.40024	1.55137e-10	1.4316e-08
	Crisp1	73.6535	2.61879	0.32995	7.93694	2.07232e-15	3.49817e-13
	1500015O10Rik	110.965	2.60499	0.491627	5.29871	1.16626e-07	6.35563e-06
	Gm9992	29.7046	2.59609	0.452057	5.74284	9.31005e-09	6.50857e-07
	A330049N07Rik	20.1302	2.53778	0.530981	4.77942	1.75798e-06	7.32952e-05
	Klk1b11	33080.8	2.48466	0.157041	15.8217	2.20499e-56	3.81518e-53
	Rmst	59.2098	2.46798	0.327867	7.52737	5.17734e-14	7.62391e-12
	Tmem37	9.1455	2.45463	0.760885	3.22602	0.00125526	0.0216111
	Arc	83.254	2.4451	0.287105	8.51641	1.64578e-17	3.79682e-15
	Gm14403	252.81	2.43765	0.177228	13.7543	4.79608e-43	4.74196e-40
	Tubb2b	9.23833	2.41596	0.750758	3.21802	0.00129077	0.0219994
	Luzp2	11.2384	2.38736	0.684832	3.48605	0.000490213	0.00994945
	Crisp3	87003.9	2.37958	0.302291	7.87181	3.49536e-15	5.6259e-13
	Meox2	8.65928	2.37096	0.804214	2.94817	0.0031966	0.0433969
	Hddc3	110.039	2.3589	0.244082	9.66437	4.27224e-22	1.44235e-19
	Zc3h12d	53.7377	2.30864	0.328467	7.02851	2.08748e-12	2.5126e-10
	Npas2	11.1747	2.2894	0.679348	3.37	0.000751672	0.0141946
	Aox3l1	15.594	2.26955	0.582063	3.89915	9.65326e-05	0.00256469
	Zbtb8b	11.2495	2.25821	0.709658	3.18212	0.00146202	0.0242061
	Coch	346.434	2.25677	0.159399	14.158	1.66687e-45	1.92273e-42
	2700038G22Rik	11.5657	2.24962	0.659805	3.40952	0.000650765	0.0127051
	Arntl	182.647	2.24698	0.246015	9.13354	6.62977e-20	1.76479e-17
	Klk1b27	945.609	2.24184	0.179284	12.5044	7.06198e-36	5.14483e-33
	Kcnmb1	11.9131	2.23919	0.672195	3.33115	0.000864871	0.0158563
	Lrp3	78.8999	2.23004	0.298458	7.47189	7.90505e-14	1.15181e-11
	Pfkfb1	11.9077	2.22469	0.679303	3.27496	0.00105676	0.0186816
	AI429214	17.8513	2.22444	0.525166	4.23569	2.27853e-05	0.000720079
	Chl1	194.838	2.18846	0.238376	9.1807	4.28291e-20	1.20988e-17
	Glrx	127.594	2.18025	0.236187	9.23102	2.68055e-20	7.73003e-18
	Rnase10	15.9827	2.16036	0.560848	3.85195	0.00011718	0.00300372
	Shf	20.075	2.14786	0.494836	4.34054	1.42132e-05	0.000472932
	Adamtsl2	12.4475	2.10777	0.631355	3.33849	0.000842361	0.0154847
	Hebp1	141.035	2.09977	0.211715	9.9179	3.48e-23	1.26764e-20
	1600014C10Rik	117.235	2.08361	0.251394	8.28822	1.14955e-16	2.37494e-14
	Musk	48.4663	2.08134	0.334577	6.22082	4.94557e-10	4.17418e-08
	Snhg11	29.9927	2.04195	0.409474	4.98676	6.14011e-07	2.87133e-05
	Rian	77.1333	2.03116	0.275012	7.38571	1.51637e-13	2.12016e-11
	Exd1	12.5015	1.93835	0.621752	3.11756	0.00182356	0.0288476
	Slc41a2	61.9964	1.92512	0.365756	5.2634	1.41414e-07	7.52865e-06
	H2-Q5	16.3827	1.92303	0.563059	3.41533	0.00063705	0.0124901
	Nlrc5	111.708	1.91627	0.236397	8.10616	5.22466e-16	9.76832e-14
	Dcdc2a	29.8573	1.89103	0.469368	4.02889	5.60406e-05	0.00160271
	Igfals	50.7343	1.86006	0.338379	5.49699	3.86331e-08	2.34544e-06
	Folr2	21.7525	1.85331	0.457675	4.04939	5.13507e-05	0.00148702
	Mxra7	75.0483	1.85282	0.273878	6.76512	1.332e-11	1.42927e-09
	Gm13399	14.0636	1.83776	0.56409	3.25792	0.00112232	0.0196897
	Pde1a	43.6728	1.81585	0.340965	5.32562	1.0061e-07	5.5484e-06
	Chp2	12.2489	1.80116	0.598686	3.00852	0.00262522	0.0375008
	Slitrk6	19.4337	1.7754	0.508536	3.49119	0.000480867	0.0097741
	Scml4	15.1929	1.75062	0.569699	3.07288	0.00212001	0.0322121
	Igfbp6	33.3077	1.7364	0.429195	4.04571	5.21652e-05	0.00150431
	Folh1	56.7257	1.73402	0.290981	5.95923	2.53426e-09	1.94885e-07
	Klk1b5	12181.4	1.72784	0.157982	10.937	7.67381e-28	3.42648e-25
	8430429K09Rik	16.6043	1.71422	0.517099	3.31507	0.000916201	0.0166363
	Smim3	15.4398	1.67145	0.536675	3.11445	0.00184288	0.0290868
	Gm4759	27.0614	1.66476	0.416527	3.99677	6.42125e-05	0.00178839
	Sfxn3	18.873	1.6641	0.500156	3.32716	0.000877347	0.0160638
	Atp6v0e2	17.0282	1.64628	0.513748	3.20445	0.00135321	0.0227595
	Cd209f	18.363	1.64587	0.501941	3.27901	0.00104171	0.0184863
	Slco3a1	69.0236	1.60192	0.294683	5.4361	5.44608e-08	3.19426e-06
	Fah	24.6076	1.5929	0.436639	3.64809	0.000264201	0.00595613
	Thbs1	298.525	1.59054	0.174572	9.11108	8.15637e-20	2.09228e-17
	Klk1b7-ps	27.7541	1.59	0.441599	3.60054	0.000317552	0.00695499
	Maf	102.626	1.58346	0.250798	6.31367	2.7249e-10	2.41783e-08
	Tgm5	116.191	1.58138	0.228315	6.92629	4.32032e-12	4.94231e-10
	Fes	27.1028	1.56936	0.426102	3.68307	0.000230443	0.00530747
	Bglap3	2545.96	1.56817	0.161284	9.72303	2.40521e-22	8.53663e-20
	Meg3	18.7063	1.56802	0.526073	2.98061	0.00287672	0.0400197
	Serinc2	28.9776	1.56081	0.389802	4.0041	6.2253e-05	0.00174082
	Ccdc15	68.366	1.53803	0.276343	5.56566	2.61156e-08	1.63571e-06
	Tmem221	17.7816	1.52542	0.507122	3.00799	0.00262984	0.037504
	Zc3h3	25.0798	1.51323	0.442665	3.41846	0.000629761	0.0123648
	Man2a2	87.4262	1.49152	0.237448	6.28148	3.3536e-10	2.91953e-08
	Tlr1	137.389	1.48784	0.200104	7.43536	1.04287e-13	1.50368e-11
	Tnk1	30.0434	1.48698	0.386168	3.8506	0.000117829	0.00301477
	Cadm1	86.8317	1.46918	0.238405	6.16253	7.15931e-10	5.86386e-08
	Abca5	136.272	1.4673	0.204421	7.17782	7.08335e-13	9.07849e-11
	Gm5077	29.6557	1.46353	0.378503	3.86664	0.000110346	0.0028572
	Kcnj16	564.032	1.45592	0.134498	10.8249	2.62463e-27	1.13531e-24
	Sfi1	106.932	1.44938	0.234496	6.18086	6.37543e-10	5.31618e-08
	Tmigd1	1187.2	1.44717	0.369029	3.92156	8.79784e-05	0.00235583
	Chst13	19.1224	1.44715	0.478877	3.02197	0.00251137	0.036343
	St3gal5	96.4393	1.44701	0.241235	5.99832	1.99369e-09	1.55038e-07
	Hist4h4	120.314	1.43778	0.22078	6.51228	7.40188e-11	7.26644e-09
	H2-K1	3776.63	1.43063	0.11673	12.2559	1.56181e-34	1.02945e-31
	Slc34a2	39.1969	1.42834	0.38625	3.69797	0.00021733	0.00507257
	Fgr	27.8609	1.42566	0.387526	3.67887	0.000234274	0.00537781
	Stxbp5l	1205.61	1.40719	0.146088	9.63251	5.82856e-22	1.87625e-19
	2810047C21Rik1	22.0175	1.40561	0.479705	2.93015	0.00338802	0.0453111
	Mcam	85.3241	1.39396	0.281935	4.94426	7.64341e-07	3.48027e-05
	Unc93a	56.5748	1.38818	0.290578	4.77732	1.7765e-06	7.38449e-05
	Irs1	165.644	1.38576	0.192859	7.18538	6.70209e-13	8.75192e-11
	Shisa2	24.798	1.38568	0.442989	3.12804	0.00175979	0.0279346
	Slc4a11	96.1281	1.38556	0.245261	5.64933	1.61071e-08	1.06677e-06
	Hemk1	54.021	1.37486	0.293552	4.68352	2.81987e-06	0.000112486
	Serpinb11	55.3542	1.37459	0.375174	3.66386	0.000248439	0.00567475
	Chic1	30.8432	1.36434	0.368904	3.69836	0.000216997	0.00507257
	Fam189a2	402.657	1.3573	0.155841	8.70949	3.05236e-18	7.41241e-16
	Sel1l3	28.3543	1.35393	0.416041	3.25431	0.00113669	0.0199111
	Tlr13	26.7836	1.35291	0.408266	3.31379	0.000920401	0.0166756
	8430427H17Rik	22.9557	1.31376	0.440526	2.98225	0.00286142	0.039887
	Mapk9	541.722	1.31251	0.127487	10.2953	7.40265e-25	2.92764e-22
	Tmem163	34.3405	1.30314	0.421245	3.09355	0.00197775	0.0305195
	Ttpa	329.339	1.29932	0.164205	7.91275	2.51763e-15	4.19868e-13
	Plxnd1	41.6787	1.29853	0.363877	3.56858	0.000358917	0.00770963
	Krt19	37.3225	1.29327	0.341976	3.78176	0.000155723	0.00382862
	Gm16938	30.4601	1.29299	0.369597	3.49838	0.000468094	0.00958485
	6330410L21Rik	46.5713	1.2867	0.37258	3.45348	0.000553409	0.0110379
	1700028J19Rik	43.9498	1.28117	0.325872	3.93151	8.44152e-05	0.00227773
	Aga	72.2292	1.28092	0.288389	4.44165	8.92707e-06	0.000309696
	Lpl	464.122	1.26579	0.143007	8.85125	8.65426e-19	2.17804e-16
	Mpzl2	208.622	1.25002	0.176228	7.09322	1.31026e-12	1.61934e-10
	Tgfb2	266.873	1.24677	0.220438	5.65586	1.55066e-08	1.03193e-06
	Steap3	32.0288	1.24656	0.376056	3.31482	0.000917025	0.0166363
	Tmem173	44.7473	1.24135	0.320936	3.8679	0.000109777	0.00285336
	Man2b1	1023.1	1.239	0.289156	4.28489	1.8283e-05	0.000592676
	Fbn1	327.549	1.23408	0.207857	5.93716	2.90004e-09	2.19357e-07
	Wdfy4	29.8145	1.22777	0.381731	3.21632	0.00129848	0.0219994
	Acp5	206.294	1.22488	0.177067	6.91762	4.59292e-12	5.21108e-10
	Elovl5	95.6449	1.21767	0.281654	4.32329	1.53716e-05	0.000504203
	Atp10b	24.241	1.21628	0.42097	2.88924	0.00386179	0.0497718
	2410002F23Rik	560.061	1.21373	0.174939	6.93804	3.97577e-12	4.62458e-10
	F13a1	136.552	1.20286	0.227368	5.29034	1.22089e-07	6.60139e-06
	Hsd11b1	279.935	1.19929	0.180398	6.64799	2.97122e-11	3.04649e-09
	Kcnj2	61.8458	1.19264	0.272375	4.37866	1.19409e-05	0.000404123
	Prrg3	67.7842	1.17339	0.282665	4.15118	3.30763e-05	0.00100846
	Serpinb6b	467.929	1.16749	0.161604	7.22438	5.03407e-13	6.70016e-11
	Bicc1	38.7271	1.1673	0.336051	3.47358	0.000513569	0.0103627
	Fa2h	66.1981	1.16216	0.30333	3.83133	0.000127454	0.00323116
	Tnxb	94.9692	1.16111	0.26902	4.31608	1.58826e-05	0.000519734
	Col5a3	64.2631	1.15659	0.316276	3.65689	0.000255296	0.00580264
	Adh1	513.471	1.15621	0.168916	6.84491	7.65239e-12	8.4067e-10
	Ank3	474.519	1.155	0.139069	8.30521	9.96417e-17	2.12191e-14
	Apobec1	84.0003	1.15346	0.246929	4.67122	2.99418e-06	0.00011859
	Tspan1	90.4313	1.15286	0.259448	4.44351	8.85021e-06	0.000307801
	Dpysl3	179.761	1.15229	0.177601	6.48808	8.69363e-11	8.35675e-09
	Serpinb6a	1954.12	1.14528	0.121908	9.39464	5.74154e-21	1.7661e-18
	Cd14	88.6216	1.14321	0.247843	4.61265	3.97565e-06	0.00015077
	S100a1	1588.3	1.13979	0.1245	9.15496	5.43803e-20	1.50546e-17
	Sh3kbp1	61.6498	1.13696	0.292042	3.89316	9.89486e-05	0.00261883
	Fam126a	92.4267	1.11996	0.248103	4.51411	6.3583e-06	0.000229197
	Slc23a1	42.5387	1.11881	0.320132	3.49485	0.000474334	0.00968398
	Hp	277.712	1.11698	0.16196	6.89664	5.32462e-12	5.94383e-10
	Atp6v1g3	65.0537	1.11444	0.266507	4.18166	2.89389e-05	0.000898075
	Col5a1	61.7119	1.11402	0.345093	3.22816	0.00124588	0.0214763
	Fgf1	297.411	1.11352	0.160581	6.93435	4.08101e-12	4.70745e-10
	Aqp1	74.0066	1.10066	0.252256	4.36329	1.28122e-05	0.000431931
	Prss23	733.764	1.0989	0.152249	7.21781	5.28321e-13	6.96478e-11
	Coro2a	82.9281	1.09692	0.292463	3.75064	0.000176387	0.0042368
	Atp13a5	332.581	1.09413	0.378686	2.88927	0.00386137	0.0497718
	Sgsm2	32.6091	1.08338	0.352371	3.07455	0.00210819	0.0320677
	Gas7	76.9741	1.08244	0.25768	4.20073	2.66059e-05	0.000832459
	Wdr76	70.1583	1.08153	0.253744	4.2623	2.02331e-05	0.000643831
	Atp5e	338.538	1.07346	0.190199	5.6439	1.66237e-08	1.09574e-06
	Mark1	34.9931	1.06829	0.364963	2.92712	0.00342121	0.0456667
	Rwdd3	30.6499	1.0678	0.367868	2.90267	0.00369994	0.0484528
	Scnn1g	175.192	1.06726	0.215297	4.95717	7.15259e-07	3.27835e-05
	Ank2	97.1013	1.06525	0.262049	4.06509	4.80146e-05	0.00140809
	Fgd6	40.4537	1.06313	0.33748	3.15021	0.00163155	0.0262909
	Slc22a3	228.587	1.06304	0.157541	6.7477	1.50207e-11	1.59936e-09
	Lgalsl	228.458	1.0613	0.157754	6.72754	1.72561e-11	1.82335e-09
	C4b	47.0257	1.05987	0.305809	3.46579	0.000528675	0.0106211
	Antxr2	184.628	1.0579	0.190688	5.54778	2.89319e-08	1.80394e-06
	Adamts5	107.863	1.04907	0.219429	4.7809	1.74509e-06	7.32952e-05
	B2m	2431.97	1.04693	0.129664	8.07416	6.79425e-16	1.22138e-13
	Limk2	258.375	1.04422	0.155952	6.69577	2.14536e-11	2.23279e-09
	Man1a	460.883	1.04044	0.150441	6.91592	4.64845e-12	5.2312e-10
	Col6a6	110.624	1.03274	0.235166	4.39152	1.12559e-05	0.000383755
	Arl6	38.0205	1.02536	0.331674	3.09146	0.00199172	0.0307009
	Rsad2	132.294	1.02237	0.211341	4.83754	1.31453e-06	5.66846e-05
	Sptssb	45.1163	1.01973	0.307332	3.31802	0.00090658	0.0165334
	Atp10d	36.327	1.01635	0.341827	2.97329	0.00294625	0.0408637
	Ogn	326.778	1.00621	0.169676	5.93019	3.02592e-09	2.27635e-07
	Scn1b	58.5095	1.00552	0.299639	3.35577	0.000791456	0.0147249
	Prmt2	41.4979	1.0051	0.329556	3.04987	0.00228938	0.0340016
	H2-D1	987.373	1.00258	0.12028	8.33535	7.72707e-17	1.69775e-14
	Fst	62.3449	0.998764	0.289655	3.44812	0.000564511	0.0111948
	Cpe	194.273	0.997968	0.180751	5.52123	3.36634e-08	2.08022e-06
	Lhfpl1	138.924	0.993552	0.189148	5.25277	1.49827e-07	7.79663e-06
	Ppfibp1	170.612	0.99018	0.177738	5.571	2.53285e-08	1.59362e-06
	Hhatl	102.417	0.986184	0.240545	4.09979	4.13524e-05	0.00122832
	Thbs2	73.6173	0.984086	0.247605	3.97441	7.05531e-05	0.00194929
	Rhobtb3	213.451	0.980283	0.160765	6.09762	1.07658e-09	8.66394e-08
	Atrn	353.597	0.978754	0.178611	5.47982	4.25762e-08	2.54428e-06
	Cxcl14	261.963	0.96956	0.16103	6.02099	1.7335e-09	1.36336e-07
	Csgalnact1	85.8615	0.969326	0.233104	4.15835	3.2056e-05	0.000983857
	Dnajc10	322.761	0.967622	0.148824	6.50178	7.9375e-11	7.73738e-09
	Sipa1l1	84.966	0.966808	0.240143	4.02597	5.67407e-05	0.00161939
	Prnp	183.846	0.96579	0.18078	5.34235	9.17484e-08	5.10033e-06
	Lypd6	45.9703	0.961937	0.317542	3.02932	0.00245105	0.035713
	Abat	48.2589	0.958137	0.301859	3.17413	0.00150288	0.0247065
	Pld1	363.762	0.955858	0.156218	6.11873	9.43214e-10	7.67998e-08
	Trp53inp1	773.067	0.954902	0.172981	5.52027	3.38477e-08	2.08231e-06
	Fads6	72.0231	0.954382	0.262229	3.6395	0.000273172	0.00612844
	Lama2	538.018	0.951729	0.148149	6.42414	1.32613e-10	1.23197e-08
	Nid1	215.177	0.948666	0.215341	4.40542	1.05578e-05	0.000361734
	Gsta3	72.6535	0.946959	0.252034	3.75727	0.00017178	0.0041497
	Cxcl17	451.049	0.944064	0.150496	6.27303	3.541e-10	3.04438e-08
	Ctnnbip1	51.7861	0.943556	0.29304	3.21989	0.00128239	0.0218876
	Arhgef40	48.9492	0.938064	0.308002	3.04564	0.00232187	0.0344304
	Rap1gap2	1709.11	0.937764	0.116103	8.07703	6.6361e-16	1.20864e-13
	Ldlrap1	82.0569	0.937263	0.237016	3.95443	7.67178e-05	0.00209867
	Ptgr1	50.43	0.93584	0.315273	2.96835	0.00299404	0.0414435
	Btbd3	91.7972	0.933845	0.226035	4.13142	3.60532e-05	0.00108725
	Clic6	90.5274	0.933704	0.243867	3.82874	0.000128799	0.00325929
	Col3a1	1191.59	0.926362	0.307398	3.01356	0.00258201	0.0369946
	Fggy	123.929	0.91996	0.198693	4.63006	3.65552e-06	0.000139778
	Ecm2	53.2164	0.919084	0.285855	3.21521	0.0013035	0.0220306
	Me3	158.529	0.917008	0.191834	4.78023	1.75099e-06	7.32952e-05
	Camk2d	203.857	0.916828	0.179165	5.11721	3.10081e-07	1.52745e-05
	Zfp759	88.8314	0.911852	0.232462	3.92259	8.76034e-05	0.00235457
	Zmym1	64.4437	0.911038	0.25812	3.52951	0.00041633	0.00873158
	Chml	149.913	0.909578	0.180796	5.03097	4.87998e-07	2.32926e-05
	Gimap9	47.8581	0.907338	0.295433	3.07121	0.0021319	0.0323573
	Igsf10	72.418	0.901469	0.258748	3.48397	0.000494033	0.0100123
	Tgfbr3	108.835	0.901094	0.260963	3.45295	0.000554486	0.0110434
	Nav3	55.2892	0.895407	0.277849	3.22264	0.00127015	0.0217797
	Col1a2	344.254	0.892547	0.205235	4.3489	1.36822e-05	0.00045746
	Vcan	90.2225	0.891022	0.249018	3.57815	0.000346037	0.00749585
	Mtss1	68.2231	0.887427	0.265098	3.34755	0.000815305	0.0150608
	Col6a5	48.3957	0.886483	0.300733	2.94775	0.003201	0.0433969
	Hist2h2bb	155.134	0.883444	0.215324	4.10285	4.08087e-05	0.00121527
	Mtrr	65.5879	0.88136	0.257056	3.42867	0.000606536	0.0119257
	Entpd6	78.193	0.880607	0.233396	3.77302	0.000161281	0.00393037
	Srpx	82.5898	0.876953	0.237597	3.69093	0.000223437	0.00519801
	Sult1a1	60.8749	0.872435	0.264396	3.29973	0.000967775	0.0174199
	Eif2ak4	138.46	0.86954	0.209921	4.14223	3.43945e-05	0.00104406
	Lamb2	188.306	0.868527	0.211149	4.11333	3.8999e-05	0.00117098
	Ehd4	226.197	0.860717	0.172413	4.99219	5.9699e-07	2.8012e-05
	Sqle	112.944	0.852301	0.216187	3.94243	8.06612e-05	0.00219786
	Cbr2	157.998	0.851552	0.2419	3.52027	0.000431108	0.00901419
	Matn2	136.86	0.850759	0.205281	4.14436	3.40764e-05	0.00103667
	Cst3	526.048	0.85067	0.133764	6.3595	2.02417e-10	1.84332e-08
	Cd163	67.533	0.849233	0.274197	3.09717	0.0019538	0.030285
	Scgb2b26	302730	0.846554	0.120193	7.0433	1.87741e-12	2.27957e-10
	D3Bwg0562e	74.0522	0.844744	0.250404	3.37352	0.000742131	0.014072
	Serpinb1a	597.521	0.841484	0.129194	6.51333	7.3503e-11	7.26644e-09
	Ugp2	736.191	0.841255	0.163988	5.12999	2.89763e-07	1.44798e-05
	Gm14322	127.872	0.83817	0.200943	4.17118	3.03031e-05	0.0009342
	AI837181	58.2346	0.837154	0.287973	2.90705	0.00364853	0.0479155
	Retsat	371.3	0.834641	0.1387	6.0176	1.77024e-09	1.38439e-07
	Aebp1	71.3149	0.834004	0.251451	3.31677	0.000910652	0.0165752
	Adi1	360.043	0.83235	0.13691	6.07954	1.20527e-09	9.58816e-08
	Xdh	205.823	0.832229	0.164181	5.06898	3.99946e-07	1.92224e-05
	Timp2	306.983	0.829226	0.172095	4.81841	1.44704e-06	6.1821e-05
	Dnajc18	108.54	0.82733	0.204197	4.05162	5.08636e-05	0.0014791
	Hspg2	246.761	0.824029	0.204453	4.0304	5.56814e-05	0.00159574
	Bmp1	64.8514	0.820458	0.264063	3.10705	0.00188965	0.0296375
	Sertad4	86.2469	0.818984	0.229364	3.57068	0.00035606	0.00766497
	Zfp788	65.3535	0.818864	0.258622	3.16626	0.00154413	0.0253244
	Tiam2	58.1535	0.81843	0.276774	2.95703	0.00310614	0.0424853
	Leo1	91.1212	0.814455	0.23572	3.45519	0.000549912	0.0109998
	Lgals3	247.834	0.810662	0.179836	4.50779	6.55051e-06	0.000233583
	Pigt	88.5493	0.810156	0.234588	3.45353	0.000553301	0.0110379
	Rnd3	152.673	0.808859	0.219174	3.69048	0.00022383	0.0051984
	Mrc1	267.636	0.808786	0.158709	5.09603	3.46847e-07	1.67869e-05
	Tppp	83.02	0.803646	0.23658	3.39694	0.00068144	0.0132293
	Sgk1	570.824	0.803356	0.176359	4.55523	5.23288e-06	0.000194192
	Unc13b	3809.82	0.802856	0.122406	6.55894	5.41919e-11	5.43568e-09
	Lsp1	67.9175	0.793903	0.252526	3.14384	0.00166745	0.026782
	Rnf141	390.276	0.78843	0.144352	5.46185	4.712e-08	2.78733e-06
	B3gnt5	172.883	0.787229	0.184363	4.26998	1.95488e-05	0.000626376
	1700016C15Rik	73.98	0.78687	0.242374	3.24651	0.00116829	0.0203855
	Tagln2	186.052	0.786227	0.184001	4.27295	1.92903e-05	0.000620968
	Sulf2	118.527	0.786051	0.216449	3.63158	0.000281693	0.00630938
	Gpr125	420.108	0.781076	0.151443	5.15755	2.50201e-07	1.25937e-05
	Ccng2	205.75	0.779259	0.191455	4.0702	4.69736e-05	0.00138049
	Gdpd1	385.912	0.779225	0.141491	5.50725	3.6449e-08	2.22258e-06
	Dpp7	94.6025	0.779094	0.248416	3.13625	0.00171125	0.0273372
	Bloc1s6	130.743	0.777943	0.189938	4.09578	4.20755e-05	0.00124713
	Mmp2	123.851	0.777385	0.215031	3.61523	0.000300081	0.00662476
	Nr3c2	167.871	0.771966	0.199594	3.86769	0.000109872	0.00285336
	Galc	139.204	0.769796	0.185342	4.15339	3.27583e-05	0.00100319
	Fzd1	66.0523	0.767919	0.256621	2.99243	0.0027677	0.0389731
	Tlr4	233.826	0.765959	0.170526	4.49175	7.06404e-06	0.000250078
	Zfp442	108.518	0.765636	0.206998	3.69877	0.00021665	0.00507257
	Gsta4	214.528	0.765103	0.170395	4.49017	7.11658e-06	0.000251295
	Hn1	335.344	0.759803	0.146742	5.17781	2.24507e-07	1.13833e-05
	Commd5	102.615	0.757345	0.215586	3.51296	0.000443139	0.00922394
	Stard5	96.0494	0.755995	0.218493	3.46004	0.000540098	0.0108192
	Vav3	154.647	0.753053	0.208686	3.60854	0.000307923	0.00677504
	Tmc4	78.5956	0.752997	0.247468	3.04281	0.00234382	0.0346244
	Myo1d	81.3844	0.752983	0.254261	2.96146	0.00306187	0.0420689
	Stab1	111.473	0.752523	0.223916	3.36074	0.00077733	0.0145995
	Atp1b3	233.631	0.752037	0.154684	4.86175	1.16351e-06	5.04868e-05
	H2-Q4	125.311	0.74867	0.217884	3.4361	0.000590163	0.0116701
	Sord	246.018	0.744586	0.174191	4.27454	1.9153e-05	0.000617986
	Pi16	82.4715	0.743414	0.232165	3.20209	0.00136434	0.0229189
	Slc22a23	110.123	0.742959	0.230657	3.22105	0.00127721	0.0218531
	Jun	233.541	0.741592	0.164199	4.51642	6.28943e-06	0.000227306
	Spon1	116.891	0.738837	0.227957	3.24113	0.00119058	0.0207036
	Dab2	73.3363	0.731737	0.247101	2.96129	0.00306353	0.0420689
	Bckdhb	215.683	0.731099	0.189164	3.86489	0.000111141	0.00287017
	Edem2	499.264	0.714293	0.155108	4.60514	4.12192e-06	0.000155465
	Pgap1	579.047	0.71422	0.157941	4.52206	6.12409e-06	0.00022191
	Pgd	246.859	0.711729	0.154801	4.59769	4.272e-06	0.000160252
	Gm14420	399.337	0.709947	0.139259	5.09804	3.43186e-07	1.6668e-05
	Mylk	404.458	0.708634	0.171154	4.14033	3.46805e-05	0.00104814
	Dcxr	159.124	0.707175	0.20944	3.3765	0.000734142	0.0139588
	Fam135a	152.208	0.704631	0.17882	3.94044	8.13322e-05	0.00220745
	Car13	501.587	0.701529	0.130544	5.37389	7.70567e-08	4.35355e-06
	Hist1h4c	178.759	0.700878	0.192556	3.63987	0.000272773	0.00612844
	Ypel2	77.3929	0.700778	0.236218	2.96666	0.00301052	0.041547
	Fstl1	285.686	0.700509	0.155413	4.50742	6.56221e-06	0.000233583
	Pdgfra	545.388	0.699757	0.156133	4.48181	7.40109e-06	0.000260677
	Lama5	96.1029	0.696363	0.219129	3.17786	0.00148365	0.0244776
	Slc15a2	270.184	0.695209	0.175687	3.95708	7.58727e-05	0.00208379
	5730409E04Rik	94.0495	0.692672	0.220561	3.1405	0.00168658	0.0270204
	0610040J01Rik	336.421	0.692215	0.148197	4.67092	2.9986e-06	0.00011859
	Cftr	623.666	0.688147	0.140353	4.90299	9.43875e-07	4.18754e-05
	Tm7sf3	127.588	0.687486	0.192858	3.56472	0.000364248	0.00780483
	Ngfrap1	114.712	0.683441	0.21056	3.24582	0.00117112	0.0203907
	Sema3c	1194.28	0.68233	0.145169	4.70026	2.5983e-06	0.000104856
	Tpm1	814.822	0.681514	0.139461	4.88678	1.02499e-06	4.50409e-05
	Elovl6	117.779	0.681226	0.205744	3.31104	0.000929506	0.0167966
	Rell1	461.192	0.675765	0.128412	5.26248	1.42126e-07	7.53756e-06
	Adamtsl3	110.329	0.674431	0.232754	2.89761	0.00376016	0.0490558
	Zfp738	99.5646	0.669114	0.214441	3.12026	0.00180689	0.0286167
	Pdia4	844.335	0.668471	0.177483	3.76639	0.000165625	0.00402206
	Creld2	356.338	0.667628	0.181252	3.68343	0.000230121	0.00530747
	Lmbrd2	339.711	0.666908	0.165767	4.02316	5.74235e-05	0.00163215
	Slc2a4	237.12	0.665709	0.165557	4.02103	5.79431e-05	0.00164354
	Dtx4	178.479	0.663873	0.177658	3.73681	0.00018637	0.00444782
	Cmah	231.581	0.661634	0.157516	4.20042	2.66421e-05	0.000832459
	Tsc22d1	1513.17	0.660305	0.145565	4.53616	5.72868e-06	0.000208127
	Adamts15	179.338	0.657731	0.204478	3.21664	0.00129702	0.0219994
	Gpd1l	898.438	0.657641	0.124909	5.26494	1.40232e-07	7.49455e-06
	Etv1	737.182	0.65739	0.117454	5.59702	2.1807e-08	1.39747e-06
	Def6	158.003	0.656512	0.211308	3.1069	0.00189061	0.0296375
	Fam46a	676.299	0.653975	0.134309	4.86918	1.12062e-06	4.87787e-05
	Tmem164	131.577	0.65388	0.190507	3.43231	0.000598465	0.0117851
	Arhgef37	114.35	0.65371	0.219154	2.98289	0.00285544	0.0398438
	Gpm6b	169.312	0.653101	0.198613	3.28831	0.00100789	0.0179784
	Sorbs1	147.447	0.651812	0.181834	3.58466	0.000337522	0.00734587
	Gm14295	324.219	0.65044	0.138472	4.69725	2.63685e-06	0.000106102
	Col6a3	281.114	0.644923	0.179142	3.60008	0.000318122	0.00695647
	Muc13	549.887	0.643983	0.175143	3.6769	0.000236085	0.00541042
	Pla2g15	98.7903	0.641471	0.221624	2.8944	0.00379878	0.0493734
	Atp6v1g1	316.681	0.640825	0.161021	3.97976	6.89843e-05	0.00190976
	Zfp106	1733.79	0.640487	0.109955	5.82501	5.71081e-09	4.13869e-07
	Man1c1	134.369	0.638904	0.208392	3.06588	0.00217034	0.0328391
	Tab2	537.32	0.636002	0.134455	4.73021	2.24289e-06	9.23992e-05
	Glce	402.272	0.63599	0.142805	4.45355	8.44616e-06	0.000295232
	Mapt	150.298	0.635512	0.207603	3.06119	0.00220459	0.0331694
	Rdh10	136.912	0.63509	0.188242	3.37379	0.000741398	0.014072
	Car12	1310.41	0.631993	0.170218	3.71283	0.000204952	0.0048412
	B4galt6	99.608	0.631072	0.216975	2.9085	0.00363172	0.0478309
	Ktn1	476.228	0.630874	0.138926	4.54108	5.59681e-06	0.000204409
	Fam3c	302.457	0.630502	0.156921	4.01796	5.87046e-05	0.0016516
	Tmsb10	148.552	0.63004	0.189967	3.31658	0.000911264	0.0165752
	Ogfrl1	251.946	0.625275	0.169105	3.69756	0.000217679	0.00507257
	Bgn	135.235	0.624818	0.196746	3.17576	0.00149443	0.0245967
	Tap1	126.186	0.62196	0.198439	3.13427	0.00172284	0.0274742
	Cldn12	263.785	0.62001	0.166632	3.72083	0.00019857	0.00469847
	Camk1	363.859	0.619522	0.136301	4.54526	5.48675e-06	0.000201452
	Pllp	209.605	0.619312	0.168918	3.66634	0.000246045	0.00562936
	Tmem117	240.76	0.618119	0.179149	3.45031	0.000559933	0.0111199
	44085	99.8306	0.618085	0.210874	2.93106	0.00337808	0.0452219
	Zeb2	142.089	0.616858	0.193361	3.1902	0.00142176	0.0236824
	Ghr	1000.5	0.615852	0.13061	4.71518	2.41495e-06	9.88987e-05
	Heatr5b	130.653	0.614166	0.187867	3.26916	0.00107869	0.019045
	5430417L22Rik	137.15	0.612887	0.194475	3.1515	0.00162436	0.0262361
	Hexb	1254.63	0.61216	0.108708	5.63123	1.7893e-08	1.17381e-06
	Dsel	105.532	0.608233	0.204242	2.978	0.0029014	0.0403225
	Stim1	250.67	0.601575	0.163229	3.68546	0.000228287	0.00527537
	Nipsnap3b	111.339	0.60098	0.200218	3.00163	0.00268539	0.0381634
	Serpinb9	591.587	0.599487	0.127491	4.70221	2.57366e-06	0.000104471
	Bcl2l1	146.205	0.596974	0.189409	3.15178	0.0016228	0.0262361
	Lamc1	218.537	0.596792	0.167743	3.55778	0.000373998	0.0079767
	Pygb	847.558	0.594111	0.142175	4.17872	2.93151e-05	0.000905757
	Fuca2	568.284	0.592396	0.124076	4.77445	1.80197e-06	7.46793e-05
	Amot	250.283	0.592309	0.148517	3.98817	6.65855e-05	0.00185076
	Lrp1	466.854	0.591376	0.191714	3.08467	0.00203776	0.0312503
	Cdc14a	201.891	0.586698	0.175792	3.33746	0.00084548	0.0155214
	Fkbp1a	126.877	0.586644	0.198082	2.96162	0.00306026	0.0420689
	Raly	493.731	0.585418	0.125413	4.6679	3.04291e-06	0.00012
	Pgm5	228.094	0.585378	0.195825	2.98929	0.00279625	0.0391759
	Lamb1	257.782	0.583452	0.16763	3.48061	0.000500282	0.0101241
	Tmem18	200.683	0.579611	0.171072	3.38812	0.000703742	0.0135107
	Kifap3	124.201	0.578095	0.193439	2.98851	0.00280337	0.0392359
	Scnn1b	629.98	0.578077	0.158161	3.65499	0.000257193	0.00581711
	Trpc4ap	735.618	0.577139	0.130956	4.40711	1.04758e-05	0.00036071
	Sc4mol	141.949	0.576825	0.188747	3.05607	0.00224257	0.033626
	Tusc3	156.96	0.576537	0.177176	3.25403	0.00113782	0.0199111
	Myl9	322.281	0.572018	0.176872	3.23408	0.00122037	0.0211418
	Pkp1	308.598	0.568684	0.185847	3.05996	0.00221369	0.0332703
	Vcl	216.469	0.568377	0.161875	3.5112	0.000446082	0.00927126
	Cirbp	166.144	0.568247	0.196052	2.89846	0.00375006	0.0489701
	Dsc2	388.524	0.56737	0.160331	3.53873	0.000402052	0.00847064
	Tep1	159.869	0.567316	0.176813	3.20857	0.00133399	0.0224635
	Slc43a2	142.35	0.565512	0.192711	2.93451	0.00334076	0.0448959
	Zmynd8	238.083	0.564508	0.15799	3.57306	0.000352831	0.0076073
	Hmgn1	507.645	0.563127	0.124932	4.50748	6.56029e-06	0.000233583
	Ccni	821.774	0.562003	0.112717	4.98595	6.16587e-07	2.87367e-05
	Rcbtb2	143.126	0.560291	0.193494	2.89566	0.00378367	0.0492233
	G6pdx	276.577	0.554817	0.15715	3.5305	0.000414779	0.00871224
	Cnot8	232.667	0.554702	0.159405	3.47982	0.000501745	0.0101389
	Smc5	265.082	0.55385	0.152619	3.62898	0.000284545	0.00633649
	Dcn	2744.26	0.553135	0.11912	4.6435	3.42562e-06	0.000132451
	Apod	622.535	0.55154	0.119792	4.60413	4.14199e-06	0.000155797
	Entpd1	157.894	0.551194	0.179856	3.06465	0.00217927	0.03286
	Tjp3	229.013	0.549055	0.174279	3.15044	0.00163024	0.0262909
	Pepd	276.121	0.547738	0.145828	3.75606	0.000172611	0.00416251
	Ephb4	173.804	0.546072	0.176348	3.09655	0.00195784	0.0303137
	Il6st	683.095	0.543989	0.123208	4.41522	1.00905e-05	0.000348311
	Ccdc141	630.784	0.543594	0.121494	4.47425	7.66794e-06	0.00026939
	Ces1d	650.859	0.543277	0.179785	3.02181	0.00251266	0.036343
	Galnt2	270.745	0.538035	0.1768	3.04319	0.00234083	0.0346173
	Snap23	337.943	0.534846	0.183567	2.91363	0.00357251	0.0471769
	Pole4	192.151	0.534798	0.170895	3.12939	0.00175172	0.0278384
	Galnt1	516.611	0.534308	0.124084	4.30602	1.66219e-05	0.000542643
	Lamb3	448.967	0.532748	0.183497	2.90331	0.00369237	0.0483995
	Gsr	216.105	0.526152	0.169622	3.10192	0.00192271	0.0299599
	Ncald	4731.37	0.525554	0.123256	4.26392	2.00874e-05	0.000640667
	Nqo2	443.779	0.525419	0.12962	4.05355	5.04461e-05	0.00147005
	Tex2	1507.86	0.524619	0.111496	4.70527	2.53535e-06	0.000103219
	C1qa	212.629	0.520987	0.166468	3.12965	0.00175017	0.0278384
	Gstt3	202.464	0.519327	0.175816	2.9538	0.00313883	0.0428056
	Plxna4	224.79	0.513334	0.163391	3.14175	0.0016794	0.0269366
	Itgb6	257.886	0.512172	0.154012	3.32554	0.000882476	0.0161364
	Tdrd3	222.871	0.511832	0.172494	2.96725	0.00300477	0.041509
	Lyrm5	299.585	0.509987	0.154761	3.29533	0.000983077	0.0176038
	Emp1	253.881	0.508094	0.163987	3.09837	0.00194588	0.0301961
	Efcab4b	381.836	0.507747	0.164789	3.08119	0.00206177	0.0314875
	Agfg2	199.675	0.507184	0.167134	3.03459	0.0024086	0.0352802
	2510039O18Rik	235.1	0.504071	0.152889	3.29698	0.000977318	0.0175461
	Acss1	2083.62	0.501324	0.106921	4.68874	2.74894e-06	0.000110292
	Manf	748.887	0.495827	0.151123	3.28095	0.00103457	0.0183832
	Lnx2	216.379	0.494461	0.159821	3.09385	0.0019758	0.0305195
	Fndc5	529.699	0.491332	0.125291	3.92152	8.79904e-05	0.00235583
	Sepp1	1190.72	0.487178	0.12375	3.9368	8.25748e-05	0.00223242
	Cox5a	564.475	0.485706	0.133863	3.62839	0.000285192	0.00633649
	Ints10	215.662	0.484277	0.162796	2.97474	0.00293233	0.0407114
	Acpp	1344.67	0.482808	0.104173	4.63465	3.57542e-06	0.000137283
	Marcks	265.718	0.480511	0.159296	3.01646	0.00255746	0.036837
	Slc25a25	222.394	0.478922	0.165575	2.89249	0.00382207	0.0494902
	Nfs1	301.402	0.467865	0.161689	2.89361	0.00380838	0.0494054
	Gm2a	241.674	0.467805	0.153295	3.05166	0.0022758	0.0339091
	Clint1	1084.05	0.46106	0.142628	3.2326	0.0012267	0.021172
	BC064078	359.941	0.459229	0.150346	3.05448	0.00225453	0.0337375
	Apoe	2033.64	0.458405	0.0997269	4.5966	4.29433e-06	0.000160655
	Cp	433.941	0.457816	0.152321	3.00561	0.00265047	0.0377447
	Rnf185	223.462	0.455521	0.156045	2.91916	0.00350974	0.0465343
	Gm20594	1564.66	0.454544	0.150131	3.02764	0.0024647	0.0358323
	Wsb2	496.882	0.451894	0.12752	3.54371	0.000394538	0.00833771
	Slc35a1	416.866	0.439063	0.143682	3.05579	0.00224465	0.033626
	Pip4k2c	419.685	0.429888	0.130371	3.29743	0.000975749	0.0175407
	Eps8	473.713	0.429293	0.132672	3.23575	0.00121322	0.0210708
	Wdr92	258.665	0.428744	0.147594	2.90488	0.00367391	0.0482031
	Esrrg	585.232	0.428705	0.124178	3.45235	0.000555722	0.0110522
	Arhgap18	316.944	0.428477	0.140096	3.05845	0.00222487	0.033402
	Sparc	402.922	0.425621	0.145117	2.93294	0.00335768	0.0450405
	Ostf1	323.73	0.421571	0.144754	2.91232	0.00358756	0.0472943
	Suco	506.017	0.418106	0.129962	3.21714	0.00129475	0.0219994
	Sparcl1	516.491	0.414731	0.125237	3.31157	0.000927755	0.0167869
	Maged2	372.243	0.410125	0.140035	2.92873	0.0034035	0.0454742
	Cfh	584.728	0.407262	0.131795	3.09011	0.00200081	0.0307725
	Spire1	619.008	0.404672	0.131427	3.07906	0.00207655	0.031656
	Mocs2	407.316	0.402125	0.130445	3.08271	0.00205126	0.0313741
	Ocln	362.16	0.400667	0.133164	3.00883	0.0026226	0.0375008
	Sft2d2	1885.76	0.400644	0.104908	3.819	0.000133996	0.00336009
	Ctsb	1196.23	0.397166	0.116646	3.40488	0.000661932	0.0129049
	Lrba	838.602	0.396286	0.134841	2.9389	0.00329375	0.04448
	Tbc1d23	391.897	0.395707	0.135607	2.91805	0.00352225	0.0466555
	Lum	538.574	0.392848	0.133305	2.94698	0.00320896	0.0434622
	Tvp23b	677.652	0.371613	0.12414	2.9935	0.00275797	0.0389152
	Stx7	1364.79	0.363697	0.107128	3.39497	0.000686362	0.0132876
	Ccng1	1729.15	0.352829	0.111465	3.16539	0.00154877	0.0253706
	Srpr	1853.97	0.350255	0.114211	3.06674	0.00216406	0.0328093
	H1f0	944.251	0.343569	0.117774	2.91719	0.00353195	0.0467393
	Nucb2	3783.46	0.296616	0.102426	2.8959	0.00378077	0.0492233
	Adhfe1	99.7969	-1.45699	0.223572	-6.51687	7.17907e-11	7.14911e-09
	Snhg6	44.6758	-0.982349	0.295672	-3.32243	0.000892377	0.0162959
	A830018L16Rik	214.501	-0.842497	0.160312	-5.25537	1.47729e-07	7.72631e-06
	Zfp451	86.8356	-0.688278	0.227335	-3.0276	0.00246508	0.0358323
	Ccdc115	138.644	-0.988006	0.18358	-5.38187	7.37157e-08	4.19906e-06
	Mgat4a	4727.62	-0.967525	0.104755	-9.23611	2.55631e-20	7.5286e-18
	4930594C11Rik	23.9078	-1.69371	0.420879	-4.02422	5.71652e-05	0.00162815
	Wdr75	265.097	-0.455886	0.152427	-2.99084	0.00278208	0.0390936
	Slc40a1	63.9167	-1.65134	0.266148	-6.20458	5.48417e-10	4.60072e-08
	Coq10b	163.51	-1.11281	0.19208	-5.79344	6.89582e-09	4.97146e-07
	Hspd1	1523.78	-0.360981	0.120707	-2.99055	0.00278473	0.0390936
	Aox3	149.111	-1.04347	0.205829	-5.0696	3.98644e-07	1.92224e-05
	Als2	180.817	-0.789861	0.169859	-4.6501	3.31775e-06	0.000129364
	Fzd5	120.095	-0.647383	0.196404	-3.29617	0.000980111	0.0175734
	Map2	461.107	-0.928119	0.12815	-7.24243	4.40729e-13	6.03391e-11
	Acadl	458.154	-1.46592	0.142943	-10.2553	1.12071e-24	4.19267e-22
	Tns1	169.291	-0.769975	0.192534	-3.99918	6.35634e-05	0.00177388
	Vil1	27.563	-5.56544	0.732229	-7.60067	2.94599e-14	4.38477e-12
	Acsl3	669.498	-0.597076	0.121252	-4.92424	8.46897e-07	3.83097e-05
	Gm7609	653.887	-0.356983	0.119413	-2.98947	0.00279461	0.0391759
	C130026I21Rik	220.488	-1.29614	0.174954	-7.40848	1.27759e-13	1.80454e-11
	Sp140	235.952	-0.873196	0.161777	-5.39755	6.75583e-08	3.88026e-06
	Sp100	707.806	-0.478277	0.125813	-3.80148	0.000143834	0.00356164
	Ing5	135.275	-0.55893	0.18382	-3.04064	0.00236074	0.0348002
	Ubxn4	1116.05	-0.352413	0.116316	-3.0298	0.00244713	0.0356936
	Gpr37l1	50.6348	-1.81802	0.313947	-5.79083	7.00401e-09	5.02329e-07
	Csrp1	646.809	-0.521985	0.150639	-3.46514	0.000529962	0.0106315
	Ivns1abp	5872.88	-0.319292	0.0978908	-3.26171	0.00110742	0.0195024
	Edem3	2042.49	-0.396156	0.134381	-2.948	0.00319839	0.0433969
	Tdrd5	11.542	-5.57073	1.0927	-5.09814	3.43007e-07	1.6668e-05
	Sec16b	27.7089	-1.34477	0.371518	-3.61968	0.000294969	0.00653274
	Uck2	283.888	-0.633846	0.188081	-3.37007	0.000751486	0.0141946
	Mgst3	101.452	-0.609607	0.211034	-2.88866	0.00386883	0.0498161
	Sdhc	582.619	-0.463731	0.126863	-3.65538	0.000256806	0.00581711
	Pyhin1	14.8548	-1.53053	0.512213	-2.98806	0.00280751	0.0392376
	Pydc3	9.6527	-2.21583	0.653289	-3.3918	0.000694348	0.0134047
	Itpkb	238.672	-0.73921	0.173115	-4.27005	1.9543e-05	0.000626376
	Lefty1	36.524	-0.956277	0.316943	-3.01719	0.00255134	0.0367871
	Srp9	838.129	-0.861784	0.110336	-7.81055	5.69405e-15	8.95648e-13
	Marc2	1418.68	-0.335598	0.111367	-3.01345	0.00258297	0.0369946
	C130074G19Rik	371.602	-1.0377	0.135606	-7.65232	1.97378e-14	3.03568e-12
	Cr1l	335.07	-0.409798	0.135997	-3.01328	0.00258444	0.0369946
	Ginm1	1471.1	-0.502462	0.122267	-4.10957	3.96405e-05	0.00118767
	Ust	88.2881	-0.740533	0.229049	-3.23308	0.00122465	0.0211631
	Arg1	465.422	-2.14442	0.140024	-15.3146	6.10842e-53	8.45528e-50
	Cd24a	6283.74	-0.406125	0.109793	-3.69902	0.000216435	0.00507257
	Gprc6a	173.399	-0.870214	0.186095	-4.67618	2.92265e-06	0.000116251
	Nus1	729.111	-0.526437	0.178219	-2.95388	0.00313807	0.0428056
	Tspan15	529.239	-0.516398	0.124723	-4.14037	3.46745e-05	0.00104814
	Eef2	11718.6	-0.283614	0.0982251	-2.88739	0.00388456	0.0499722
	Slc5a8	762.513	-0.85207	0.13112	-6.49839	8.11843e-11	7.85841e-09
	Scyl2	341.381	-0.52606	0.144303	-3.64553	0.000266836	0.00600577
	Tmpo	508.324	-0.433743	0.134145	-3.23339	0.0012233	0.0211631
	Cdk17	190.85	-0.520365	0.17388	-2.99267	0.00276545	0.0389731
	Tspan8	572.825	-0.688215	0.120868	-5.69395	1.24132e-08	8.50611e-07
	Mon2	878.681	-0.386558	0.113598	-3.40284	0.000666885	0.0129831
	Os9	1877.47	-0.343177	0.112685	-3.04546	0.00232322	0.0344304
	Rdh16	4.23389	-5.89615	1.41981	-4.15279	3.28445e-05	0.0010036
	Apof	87.057	-0.787738	0.244904	-3.21651	0.00129758	0.0219994
	Sec14l4	96.4496	-1.21568	0.237038	-5.12861	2.91893e-07	1.45337e-05
	Rhbdd3	90.7628	-1.61026	0.256246	-6.28405	3.29858e-10	2.90282e-08
	Xbp1	2894.09	-0.481837	0.103306	-4.66417	3.09866e-06	0.000121506
	Pold2	77.8791	-0.715608	0.234578	-3.05061	0.00228373	0.0339908
	Ykt6	560.878	-0.453249	0.129303	-3.50534	0.000456033	0.00942151
	Prorsd1	126.932	-0.610393	0.20163	-3.02729	0.00246756	0.0358323
	Rars	630.863	-0.672785	0.173847	-3.86998	0.000108844	0.00284267
	Hnrnph1	1328.33	-0.375508	0.128057	-2.93236	0.00336393	0.045076
	Zfp354a	37.2333	-1.05293	0.324352	-3.24625	0.00116935	0.0203855
	Lyrm7	18.7246	-2.97387	0.518903	-5.73107	9.97973e-09	6.90697e-07
	Hint1	792.707	-0.544293	0.119772	-4.54441	5.50887e-06	0.00020173
	Galnt10	412.335	-0.785998	0.127333	-6.17278	6.7098e-10	5.5284e-08
	Guk1	215.493	-0.8331	0.16731	-4.97939	6.37855e-07	2.96282e-05
	2610507I01Rik	64.9175	-3.14472	0.299084	-10.5145	7.40619e-26	3.10656e-23
	Gm16062	28.6823	-1.51101	0.400104	-3.77655	0.000159013	0.00389567
	Nlrp1c-ps	3.23547	-4.51404	1.47883	-3.05244	0.00226991	0.0338944
	Camkk1	179.215	-0.742609	0.197265	-3.76452	0.000166867	0.00404515
	Rpl23a	3066.55	-0.363401	0.125694	-2.89117	0.00383814	0.0496056
	Ccl11	124.733	-0.553387	0.189946	-2.91339	0.00357525	0.0471769
	Ggnbp2	594.024	-0.371161	0.12815	-2.8963	0.00377586	0.0492141
	Car4	11.7355	-1.66013	0.561638	-2.95587	0.0031179	0.0426042
	Rps6kb1	591.409	-0.428054	0.136002	-3.1474	0.00164727	0.0265134
	Lpo	4375.7	-0.584515	0.121125	-4.82572	1.39497e-06	5.97809e-05
	Mks1	78.932	-2.68067	0.260513	-10.29	7.82085e-25	3.00712e-22
	Msi2	977.043	-0.466153	0.124952	-3.73066	0.00019098	0.00452661
	Trim25	94.2577	-1.3266	0.23352	-5.68087	1.34012e-08	9.04878e-07
	Spag9	1032.39	-0.398128	0.108923	-3.65512	0.00025706	0.00581711
	Rsad1	24.416	-1.3511	0.401394	-3.36603	0.000762587	0.0143644
	Ppp1r9b	330.666	-0.440293	0.134766	-3.26709	0.00108661	0.0191602
	Copz2	602.004	-0.729946	0.168453	-4.33323	1.46937e-05	0.000486579
	Ppp1r1b	858.43	-0.522347	0.136875	-3.81623	0.000135507	0.00338572
	Stard3	220.38	-0.494301	0.161332	-3.06388	0.00218487	0.0329086
	Tns4	109.724	-0.807268	0.238367	-3.38666	0.000707492	0.0135638
	Acly	2001.21	-0.611397	0.133744	-4.5714	4.84471e-06	0.000180756
	Ftsj3	321.803	-0.435339	0.143347	-3.03695	0.00238986	0.0350725
	Ddx5	5460.31	-0.367794	0.116582	-3.1548	0.00160611	0.0260325
	Cep112	24.9481	-2.09428	0.433857	-4.82711	1.38531e-06	5.95513e-05
	BC006965	75.0736	-1.3753	0.256515	-5.36149	8.25374e-08	4.62544e-06
	Slc39a11	345.017	-0.653522	0.168709	-3.87366	0.000107213	0.00280536
	Llgl2	171.737	-0.54528	0.17037	-3.20056	0.00137159	0.0230128
	Smim5	78.9167	-1.29887	0.22958	-5.65759	1.53517e-08	1.02656e-06
	Mettl23	87.3711	-0.642394	0.216869	-2.96213	0.00305523	0.0420689
	P4hb	16217.8	-0.320549	0.104137	-3.07815	0.0020829	0.0317178
	Atp6v1c2	67.9301	-1.90315	0.268631	-7.08465	1.39401e-12	1.7076e-10
	Odc1	843.04	-1.01843	0.118706	-8.57942	9.53536e-18	2.27566e-15
	1700030C10Rik	5.12615	-5.1898	1.35736	-3.82347	0.000131588	0.00332073
	Id2	994.031	-0.6213	0.131937	-4.70906	2.48867e-06	0.000101617
	Agr2	209.212	-3.76618	0.672103	-5.60357	2.09987e-08	1.35192e-06
	Tspan13	1126.34	-0.532481	0.141476	-3.76375	0.000167385	0.0040506
	Hectd1	3019.33	-0.287544	0.097192	-2.95851	0.00309131	0.0423279
	Heatr5a	295.25	-0.406239	0.140123	-2.89916	0.00374165	0.0489064
	Cfl2	245.664	-0.437282	0.150806	-2.89964	0.00373592	0.0488778
	Nfkbia	299.373	-0.54266	0.147502	-3.67901	0.000234145	0.00537781
	Klhl28	73.2892	-0.804005	0.239345	-3.35919	0.000781722	0.0146224
	Fkbp3	201.385	-0.595524	0.180978	-3.29059	0.00099977	0.0178565
	Arf6	1522.66	-0.471157	0.107231	-4.39384	1.11364e-05	0.000380618
	Dhrs7	607.507	-0.439166	0.128756	-3.41085	0.000647618	0.0126615
	Snapc1	76.1091	-0.814636	0.228867	-3.55942	0.000371671	0.0079393
	Sgpp1	806.575	-0.450872	0.12832	-3.51365	0.000441992	0.00921395
	Syne2	1429.85	-0.369355	0.102099	-3.61762	0.00029733	0.00657451
	Srsf5	1325.45	-0.344236	0.109711	-3.13765	0.00170308	0.0272532
	Glrx5	255.216	-0.67522	0.154777	-4.36254	1.28562e-05	0.000431931
	Calml3	101.818	-1.42893	0.234337	-6.09776	1.07568e-09	8.66394e-08
	Akr1e1	114.481	-1.48121	0.228628	-6.4787	9.25174e-11	8.83191e-09
	Ero1lb	1583.11	-0.370025	0.110255	-3.35609	0.000790541	0.0147249
	Hist1h4h	231.736	-0.661024	0.18377	-3.59702	0.000321885	0.00702765
	Hist1h3f	47.7326	-1.45699	0.319306	-4.56298	5.04337e-06	0.000187662
	Hist1h2bg	14.1908	-2.45818	0.574175	-4.28124	1.85853e-05	0.000601069
	Hist1h4d	233.796	-1.13594	0.179365	-6.33315	2.40202e-10	2.14509e-08
	Hist1h2bb	19.3703	-1.58211	0.441775	-3.58126	0.000341941	0.00743037
	Gmnn	25.3375	-1.20175	0.406925	-2.95325	0.00314449	0.0428405
	Acot13	236.913	-0.889584	0.151493	-5.87211	4.30293e-09	3.16814e-07
	Tdp2	229.008	-0.534414	0.159109	-3.35878	0.000782862	0.014624
	Mrs2	115.062	-0.646518	0.197041	-3.28113	0.00103391	0.0183832
	Foxc1	520.698	-0.436987	0.13734	-3.18179	0.0014637	0.0242061
	Tmem14c	263.878	-1.09626	0.163264	-6.71464	1.88527e-11	1.97697e-09
	Gm10790	77.5108	-1.64008	0.246104	-6.66419	2.66135e-11	2.74914e-09
	Gfod1	107.319	-0.693863	0.206501	-3.36009	0.000779165	0.0146032
	Wnk2	104.91	-0.700104	0.221682	-3.15814	0.00158779	0.0258567
	BB123696	18.7261	-1.68522	0.497074	-3.39029	0.000698187	0.01346
	Auh	436.959	-0.77867	0.15859	-4.90996	9.10946e-07	4.07248e-05
	Unc5a	38.2102	-1.26971	0.314942	-4.03158	5.54035e-05	0.00159107
	Fbp2	335.027	-0.629912	0.173569	-3.62918	0.000284325	0.00633649
	Aaed1	242.971	-0.494913	0.153587	-3.22237	0.00127135	0.0217797
	Ctsl	815.965	-0.438843	0.117537	-3.73366	0.000188719	0.00448069
	Zfp874a	105.009	-1.14472	0.207327	-5.52132	3.36467e-08	2.08022e-06
	Ndufs6	298.103	-0.600233	0.156394	-3.83796	0.00012406	0.0031567
	Clptm1l	1029.49	-0.471183	0.108927	-4.32566	1.52078e-05	0.000500015
	Ccdc127	343.351	-0.459763	0.13734	-3.34763	0.000815063	0.0150608
	Erap1	311.417	-0.418559	0.1431	-2.92495	0.00344515	0.0458537
	Naip2	197.602	-1.07296	0.195812	-5.47954	4.26436e-08	2.54428e-06
	Nr1d2	1027.32	-1.21192	0.150878	-8.03249	9.55147e-16	1.67356e-13
	Dnajc9	151.825	-0.58688	0.177367	-3.30885	0.000936812	0.0169066
	Anxa7	696.946	-0.762649	0.121459	-6.27907	3.40604e-10	2.94665e-08
	Kcnma1	818.528	-0.331334	0.112841	-2.9363	0.00332152	0.0447516
	D14Abb1e	732.683	-0.397679	0.113865	-3.49255	0.000478436	0.00973899
	Gnl3	234.291	-0.862723	0.176968	-4.87502	1.08799e-06	4.75076e-05
	Fam213a	257.744	-0.916129	0.150605	-6.08298	1.17969e-09	9.43885e-08
	6720456H20Rik	138.547	-0.602276	0.179929	-3.3473	0.000816038	0.0150608
	Rpph1	25916.2	-0.480783	0.142836	-3.36597	0.000762741	0.0143644
	Acin1	340.826	-0.671113	0.137614	-4.87677	1.07835e-06	4.72357e-05
	Dhrs4	818.524	-0.625703	0.154468	-4.0507	5.10645e-05	0.00148184
	Phf11d	142.754	-0.57978	0.180404	-3.21378	0.00130999	0.0221132
	Ccdc25	266.63	-0.543696	0.154966	-3.50849	0.000450665	0.00935249
	Fndc3a	1636.88	-0.466191	0.116004	-4.01875	5.85065e-05	0.0016516
	Gm9199	11.4474	-4.9704	0.970283	-5.12263	3.01305e-07	1.48952e-05
	Lcp1	1371.42	-0.539004	0.116129	-4.64143	3.46012e-06	0.000133412
	Tpt1	8848.29	-0.371164	0.106119	-3.49763	0.000469409	0.00959758
	Rgcc	428.261	-0.515519	0.16949	-3.04158	0.00235337	0.0347285
	AW549877	325.24	-0.476169	0.138733	-3.43228	0.000598534	0.0117851
	Slc1a3	205.213	-0.69017	0.20408	-3.38187	0.000719952	0.0137267
	0610007N19Rik	158.337	-1.32875	0.212735	-6.24603	4.21018e-10	3.5753e-08
	Azin1	2484.01	-0.753028	0.119845	-6.28336	3.31343e-10	2.90282e-08
	Angpt1	165.91	-0.587605	0.17929	-3.2774	0.00104767	0.0185683
	Pkhd1l1	23.2545	-1.43801	0.407685	-3.52727	0.000419873	0.00879256
	D15Ertd621e	987.161	-0.45898	0.11422	-4.01838	5.85988e-05	0.0016516
	St3gal1	1785.19	-0.777077	0.142729	-5.44443	5.19709e-08	3.0612e-06
	Ly6d	85.2332	-2.41361	0.274774	-8.78397	1.57797e-18	3.9004e-16
	Ly6e	516.281	-1.21355	0.190368	-6.37478	1.8323e-10	1.67965e-08
	Ly6a	210.293	-1.16114	0.165502	-7.01585	2.2855e-12	2.72723e-10
	Eef1d	798.819	-0.430356	0.1198	-3.5923	0.000327776	0.00714499
	Eppk1	343.873	-0.755872	0.147927	-5.10976	3.22563e-07	1.5833e-05
	Recql4	7.68289	-2.41124	0.775379	-3.10976	0.00187239	0.0294184
	Apol7a	51.325	-1.70781	0.341635	-4.99891	5.7654e-07	2.72371e-05
	D730005E14Rik	9.86755	-3.66358	0.788698	-4.64509	3.39921e-06	0.000132168
	Atf4	1293.74	-0.533637	0.126319	-4.22451	2.3946e-05	0.000755035
	Tef	332.415	-1.8535	0.152201	-12.178	4.07067e-34	2.56119e-31
	Desi1	42.4123	-1.72148	0.308652	-5.57741	2.44121e-08	1.55005e-06
	A4galt	27.2322	-1.34123	0.374956	-3.57703	0.000347527	0.00751635
	Arfgap3	1208.21	-0.33684	0.107854	-3.1231	0.00178954	0.0283743
	Hdac10	138.114	-0.555359	0.18587	-2.98788	0.00280916	0.0392376
	Adm2	9.13631	-2.28611	0.736646	-3.10341	0.00191307	0.029888
	Slc2a13	134.059	-0.65853	0.208227	-3.16256	0.00156389	0.0255276
	Muc19	73.3978	-5.33197	1.27931	-4.16784	3.07502e-05	0.000945875
	Rapgef3	375.516	-0.523168	0.163528	-3.19927	0.00137778	0.0230887
	Slc48a1	316.836	-0.473437	0.147029	-3.22004	0.00128174	0.0218876
	Fkbp11	373.386	-0.682557	0.131707	-5.18237	2.19079e-07	1.11489e-05
	Aqp5	1514.31	-0.514729	0.113085	-4.55172	5.32099e-06	0.000196053
	Lima1	608.187	-0.627415	0.117439	-5.34247	9.1691e-08	5.10033e-06
	Slc11a2	196.959	-0.887576	0.17393	-5.10307	3.34193e-07	1.63459e-05
	Alg1	84.4384	-0.720141	0.232134	-3.10226	0.0019205	0.0299599
	Fam86	64.6451	-0.805162	0.246982	-3.26	0.00111414	0.0195709
	Clec16a	112.802	-0.918126	0.201669	-4.55263	5.29794e-06	0.000196053
	Dgkg	308.825	-0.541563	0.167454	-3.2341	0.00122027	0.0211418
	Tfrc	771.801	-0.943606	0.123263	-7.6552	1.93005e-14	3.00177e-12
	Gbe1	178.017	-0.573402	0.170442	-3.36421	0.000767635	0.014437
	Cxadr	214.38	-0.88907	0.162217	-5.48075	4.23517e-08	2.54428e-06
	Usp16	639.743	-0.423245	0.139057	-3.04367	0.00233713	0.0345996
	Tiam1	165.582	-0.551604	0.174403	-3.16281	0.00156254	0.0255276
	Sh3bgr	149.229	-2.3917	0.460793	-5.19041	2.09827e-07	1.07174e-05
	B3galt5	154.389	-0.762057	0.185742	-4.10276	4.08251e-05	0.00121527
	Tmem181a	157.388	-0.550897	0.181284	-3.03886	0.00237478	0.0349699
	Rsph3b	27.5656	-2.04745	0.393671	-5.20092	1.98307e-07	1.01665e-05
	Slc9a3r2	387.816	-0.461204	0.158227	-2.91483	0.00355879	0.0470494
	Ergic1	986.345	-0.426839	0.140536	-3.03722	0.00238772	0.0350725
	H2-Ab1	428.559	-0.69716	0.141996	-4.90972	9.12056e-07	4.07248e-05
	H2-Eb1	482.346	-0.534237	0.137066	-3.89767	9.71232e-05	0.00257544
	Gm20579	293.717	-1.6183	0.199677	-8.10458	5.29276e-16	9.76832e-14
	Yipf3	256.976	-0.674417	0.1567	-4.30388	1.67836e-05	0.000546631
	Ptk7	75.2171	-0.764924	0.244087	-3.13382	0.00172545	0.027484
	Pex6	77.309	-0.746413	0.246581	-3.02704	0.00246959	0.0358323
	Ubr2	667.807	-0.855515	0.169732	-5.04039	4.64589e-07	2.2252e-05
	Ccnd3	143.951	-0.540403	0.182104	-2.96755	0.00300184	0.041509
	Trmt61b	28.9863	-1.073	0.361288	-2.96994	0.00297861	0.0412712
	Yipf4	500.241	-0.461887	0.131965	-3.50006	0.00046515	0.00957568
	Gm6548	59.9162	-0.979624	0.259472	-3.77545	0.000159722	0.00390614
	Mcfd2	1632.23	-0.575997	0.122007	-4.72102	2.34663e-06	9.63859e-05
	Foxn2	202.945	-0.922502	0.178976	-5.15432	2.5455e-07	1.27662e-05
	Nrxn1	40.82	-1.21714	0.325445	-3.73991	0.000184085	0.00440088
	Ss18	681.167	-0.362419	0.121592	-2.98061	0.00287671	0.0400197
	Srp19	326.019	-0.493473	0.168831	-2.92289	0.00346804	0.0460696
	Reep5	1951.33	-0.321186	0.105242	-3.05188	0.00227412	0.0339091
	Matr3	1645.38	-0.307189	0.100224	-3.06502	0.00217657	0.03286
	1700086O06Rik	17.3455	-2.18421	0.532289	-4.10342	4.07081e-05	0.00121527
	Ap3s1	398.105	-0.602014	0.149241	-4.03384	5.48731e-05	0.00157911
	Tnfaip8	83.975	-0.90732	0.254882	-3.55977	0.000371185	0.0079393
	Gramd3	239.464	-0.593089	0.156649	-3.78609	0.000153037	0.00377599
	Aldh7a1	780.174	-0.587956	0.134238	-4.37994	1.18712e-05	0.000402749
	Cd74	802.12	-0.506725	0.128627	-3.93948	8.16582e-05	0.00221196
	Slc26a2	672.852	-0.397792	0.122	-3.2606	0.00111177	0.0195542
	Sec11c	1996.67	-0.406632	0.112697	-3.60818	0.000308357	0.00677504
	Cidea	7.80665	-2.93877	0.947858	-3.10043	0.0019324	0.0300542
	4930481A15Rik	13.3049	-5.78996	1.07919	-5.3651	8.09054e-08	4.55241e-06
	Drap1	264.104	-0.663821	0.147571	-4.49831	6.8497e-06	0.000243112
	Hnrnpul2	663.159	-0.417173	0.139355	-2.9936	0.00275707	0.0389152
	Aldh1a7	157.287	-1.42478	0.406458	-3.50535	0.000456005	0.00942151
	Klf9	708.422	-0.422218	0.120668	-3.49901	0.000466992	0.00957646
	Asah2	375.42	-1.84499	0.155575	-11.8591	1.92969e-32	1.16134e-29
	Ifit1	111.047	-1.0702	0.225288	-4.75035	2.03062e-06	8.39042e-05
	Ppp1r3c	954.199	-0.676389	0.145331	-4.65413	3.25354e-06	0.000127219
	Myof	191.605	-0.806059	0.167454	-4.8136	1.48234e-06	6.31341e-05
	Fra10ac1	74.2969	-0.835932	0.24665	-3.38914	0.000701114	0.01348
	Aldh18a1	496.215	-0.458393	0.130899	-3.50188	0.000461996	0.00953048
	Scd2	1197.22	-0.502834	0.137474	-3.65767	0.000254523	0.00579459
	Nolc1	341.224	-0.900578	0.152234	-5.91575	3.30362e-09	2.45853e-07
	Dnajc1	560.632	-0.471188	0.152	-3.09993	0.00193569	0.0300716
	Commd3	418.155	-0.474687	0.143497	-3.308	0.000939643	0.0169356
	Npdc1	329.662	-0.519475	0.172705	-3.00787	0.00263086	0.037504
	Edf1	550.12	-0.398593	0.126332	-3.15513	0.00160428	0.0260325
	Snora17	37.5637	-1.22064	0.406248	-3.00466	0.00265875	0.0378236
	Surf6	226.542	-0.678715	0.157743	-4.30266	1.68763e-05	0.00054836
	Mvb12b	146.742	-0.813563	0.197431	-4.12074	3.77651e-05	0.0011364
	Nmi	112.491	-0.633701	0.19948	-3.17677	0.00148927	0.024541
	Galnt5	36.8664	-1.90216	0.356589	-5.33432	9.59037e-08	5.31e-06
	Ifih1	195.893	-0.967857	0.17004	-5.69194	1.25605e-08	8.56463e-07
	Galnt3	1485.25	-0.566744	0.117781	-4.81187	1.49526e-06	6.34889e-05
	Metap1d	84.1394	-1.45764	0.261623	-5.57153	2.5251e-08	1.59362e-06
	Pdk1	446.94	-0.512464	0.133028	-3.85229	0.000117017	0.00300372
	Gpr155	1515.92	-1.08738	0.14629	-7.43303	1.06138e-13	1.5146e-11
	Osbpl6	177.563	-1.54636	0.185298	-8.34526	7.10558e-17	1.58638e-14
	Cwc22	295.822	-0.4428	0.14804	-2.99108	0.00277996	0.0390936
	Olfr1033	11.4575	-2.36131	0.610445	-3.86818	0.000109649	0.00285336
	Dgkz	376.02	-0.640431	0.167689	-3.81916	0.000133905	0.00336009
	Cry2	62.1741	-1.05677	0.260632	-4.05465	5.02093e-05	0.00146624
	Nop10	269.033	-0.493956	0.145892	-3.38577	0.000709788	0.0135891
	Bub1b	22.5309	-1.2323	0.401948	-3.06582	0.00217077	0.0328391
	Chac1	65.2555	-2.82089	0.611208	-4.61527	3.92589e-06	0.000149292
	Gm14057	6.33003	-2.65115	0.843302	-3.14378	0.00166783	0.026782
	Slc23a2	564.01	-1.11654	0.160903	-6.93924	3.94216e-12	4.62435e-10
	Cds2	365.421	-0.868449	0.152312	-5.7018	1.18552e-08	8.16415e-07
	Gpcpd1	497.222	-0.505471	0.142305	-3.55202	0.000382281	0.00811584
	Tasp1	148.416	-0.609145	0.181543	-3.35538	0.000792563	0.0147257
	Ralgapa2	791.594	-0.592485	0.111637	-5.30723	1.11304e-07	6.08959e-06
	Nanp	103.825	-1.04408	0.210592	-4.9578	7.12941e-07	3.27835e-05
	Snph	6.58052	-3.82671	0.986272	-3.87998	0.000104467	0.0027387
	Pdrg1	139.989	-0.930928	0.190162	-4.89546	9.80764e-07	4.3373e-05
	Chmp4b	732.021	-0.422263	0.133772	-3.15659	0.00159623	0.0259636
	Dynlrb1	363.182	-0.521359	0.137038	-3.80449	0.000142094	0.00352486
	2900097C17Rik	1648.94	-0.385735	0.104663	-3.68548	0.000228276	0.00527537
	1110008F13Rik	138.185	-0.575521	0.188682	-3.05021	0.00228679	0.0339997
	Wfdc12	6161.71	-1.71244	0.510279	-3.35588	0.000791123	0.0147249
	Cebpb	84.7999	-0.666098	0.224662	-2.96489	0.00302795	0.0417459
	Fabp5	570.053	-0.538886	0.173125	-3.1127	0.00185384	0.0292023
	Alg5	668.469	-0.52592	0.177725	-2.95918	0.00308459	0.0423161
	Nbea	497.818	-0.474931	0.126909	-3.74228	0.000182358	0.00436713
	Bche	212.141	-0.696892	0.177785	-3.91986	8.8601e-05	0.0023676
	Glrb	137.195	-0.774835	0.2148	-3.60723	0.000309481	0.00678896
	Gpatch4	85.2989	-0.787722	0.2554	-3.08427	0.00204052	0.0312503
	S100a11	70.3419	-1.24083	0.286522	-4.33065	1.48667e-05	0.000489962
	Prpf3	148.051	-0.856499	0.224024	-3.82325	0.000131707	0.00332073
	BC107364	7.43108	-5.77144	1.29829	-4.44543	8.77152e-06	0.000305832
	Pde4dip	948.384	-0.47458	0.112445	-4.22056	2.43699e-05	0.000766654
	Atp1a1	10935.2	-0.766426	0.0962474	-7.96308	1.6781e-15	2.86768e-13
	5330417C22Rik	802.444	-0.510257	0.126962	-4.01898	5.84518e-05	0.0016516
	Col11a1	51.2462	-3.22688	0.920113	-3.50705	0.000453112	0.00938918
	Agl	429.246	-0.829984	0.138806	-5.97947	2.23863e-09	1.73113e-07
	Palmd	946.117	-0.786409	0.174473	-4.50735	6.56435e-06	0.000233583
	Tmem56	398.733	-0.479139	0.141842	-3.37799	0.000730184	0.0139026
	Abcd3	1018.32	-0.441471	0.117622	-3.75331	0.000174517	0.00420114
	Bcar3	256.377	-0.584146	0.168519	-3.46636	0.000527563	0.0106141
	Tifa	344.655	-0.403811	0.138853	-2.90819	0.00363532	0.0478328
	Pla2g12a	387.089	-0.796903	0.144481	-5.51561	3.47578e-08	2.12884e-06
	Casp6	271.292	-0.530631	0.176999	-2.99793	0.00271817	0.0385106
	Tacr3	26.5748	-1.31522	0.432959	-3.03776	0.00238348	0.0350607
	Manba	149.144	-0.687391	0.178011	-3.86151	0.000112688	0.00289932
	Ssx2ip	772.512	-0.347363	0.120125	-2.89169	0.00383181	0.04957
	Uox	51.6488	-9.51261	1.20364	-7.90322	2.71796e-15	4.47881e-13
	Ifi44	46.7655	-1.21142	0.316031	-3.83324	0.000126464	0.00321196
	Tmem64	264.914	-0.581053	0.145	-4.00725	6.14308e-05	0.00172131
	Ggh	995.009	-0.858796	0.151303	-5.676	1.37884e-08	9.26498e-07
	4933421O10Rik	94.1758	-0.746827	0.22036	-3.38912	0.000701168	0.01348
	Mob3b	97.823	-2.05607	0.261882	-7.85115	4.12241e-15	6.5589e-13
	Il11ra1	228.436	-1.11535	0.156845	-7.11117	1.15064e-12	1.45482e-10
	Creb3	271.916	-0.539258	0.148858	-3.62264	0.000291616	0.00646883
	Hint2	69.225	-0.720705	0.237753	-3.03132	0.00243484	0.0355815
	Gne	3981.13	-0.383053	0.114276	-3.35199	0.000802332	0.0148673
	Akap2	678.895	-0.533068	0.158655	-3.35992	0.000779642	0.0146032
	Tle1	96.5937	-0.75509	0.213248	-3.5409	0.000398763	0.00841414
	Ak4	102.497	-0.902632	0.208029	-4.33898	1.43146e-05	0.000475162
	Acot11	96.6099	-0.877616	0.209675	-4.1856	2.8442e-05	0.000886682
	Dio1	15.7393	-3.02371	0.618484	-4.8889	1.01401e-06	4.47003e-05
	Cdkn2c	42.1086	-0.941368	0.302586	-3.11108	0.00186407	0.029321
	Skint3	3.06992	-5.47284	1.53031	-3.5763	0.000348489	0.00752541
	Pabpc4	179.662	-0.855256	0.189676	-4.50904	6.51226e-06	0.000233583
	9930104L06Rik	26.1034	-1.15831	0.383368	-3.02141	0.00251597	0.0363529
	Eif2c4	124.312	-1.32533	0.199903	-6.62986	3.36007e-11	3.41985e-09
	Zmym6	118.302	-0.586551	0.192133	-3.05284	0.00226684	0.0338851
	Ccdc28b	89.1129	-1.8197	0.256049	-7.10686	1.18712e-12	1.48037e-10
	Smpdl3b	281.745	-0.633235	0.151449	-4.18117	2.90016e-05	0.000898075
	Cd164l2	83.1322	-0.938265	0.242668	-3.86645	0.000110432	0.0028572
	Fam46b	117.845	-0.87879	0.199463	-4.40577	1.05407e-05	0.000361734
	Tmem57	550.527	-0.578975	0.135909	-4.26001	2.04421e-05	0.000648989
	Syf2	441.443	-0.482546	0.150942	-3.1969	0.00138914	0.0232509
	Hmgcl	182.447	-0.714287	0.176513	-4.04664	5.19572e-05	0.00150144
	Rap1gap	3750.35	-0.395353	0.131142	-3.0147	0.00257234	0.0369433
	Rcc2	499.226	-0.482274	0.127785	-3.7741	0.000160588	0.00392039
	Arhgef19	109.496	-0.592313	0.201622	-2.93774	0.00330618	0.0446045
	Clcnkb	368.234	-2.18575	0.160297	-13.6356	2.4586e-42	2.127e-39
	Mfn2	233.828	-0.559675	0.152951	-3.65918	0.000253022	0.0057699
	Mthfr	135.607	-0.956858	0.193486	-4.94535	7.60078e-07	3.47228e-05
	Fbxo44	38.5909	-1.02505	0.323932	-3.16439	0.00155406	0.0254271
	Srm	219.043	-0.522791	0.165658	-3.15584	0.00160039	0.0260007
	Slc25a33	53.4075	-1.01133	0.274277	-3.68726	0.000226682	0.00525583
	Car6	441027	-0.815744	0.281909	-2.89364	0.003808	0.0494054
	Rere	196.935	-1.07083	0.168511	-6.35468	2.08856e-10	1.88953e-08
	Per3	57.1302	-1.85714	0.311901	-5.95426	2.61257e-09	1.99161e-07
	Mterf	9.86617	-1.8585	0.632114	-2.94013	0.00328073	0.0443476
	Tmem243	41.6664	-0.984451	0.30936	-3.18222	0.0014615	0.0242061
	Klhl7	293.968	-0.463279	0.142659	-3.24745	0.00116445	0.0203514
	Cgref1	98.2584	-4.5862	0.335385	-13.6744	1.44324e-42	1.33182e-39
	Prom1	807.191	-0.71045	0.126628	-5.6105	2.01737e-08	1.31719e-06
	Ppargc1a	280.743	-1.47688	0.202158	-7.3056	2.76038e-13	3.82092e-11
	Rbm47	339.531	-0.516718	0.137037	-3.77065	0.000162822	0.00396096
	Gabra4	115.106	-0.674069	0.21855	-3.08428	0.00204045	0.0312503
	Nfxl1	174.75	-0.634528	0.188144	-3.37256	0.000744731	0.014102
	Slain2	433.506	-0.444479	0.139359	-3.18945	0.00142545	0.0237152
	Kit	127.703	-0.92124	0.202402	-4.55154	5.32553e-06	0.000196053
	Sdad1	258.777	-0.59281	0.16613	-3.56834	0.000359248	0.00770963
	Cds1	285.91	-0.82483	0.147184	-5.60407	2.09378e-08	1.35192e-06
	Hsd17b11	108.525	-0.618999	0.20091	-3.08098	0.00206322	0.0314875
	Rpl5	6157.01	-0.44256	0.101832	-4.34598	1.38658e-05	0.000462484
	Tmed5	256.747	-1.33932	0.167488	-7.99652	1.27988e-15	2.21451e-13
	Zfp932	241.584	-0.611034	0.155953	-3.91806	8.92639e-05	0.00238072
	Chek2	110.442	-1.76124	0.213884	-8.23457	1.80209e-16	3.56351e-14
	Acacb	203.705	-0.761729	0.21472	-3.54754	0.000388845	0.00822996
	Oasl2	108.105	-1.37914	0.262337	-5.25713	1.46323e-07	7.70115e-06
	Rplp0	5681.68	-0.508201	0.109432	-4.64399	3.41743e-06	0.000132451
	Hspb8	269.747	-3.49765	0.194662	-17.9678	3.48133e-72	1.20472e-68
	Arpc3	566.373	-0.444657	0.132946	-3.34464	0.000823899	0.0151856
	P2rx4	1141.11	-0.689775	0.13453	-5.12731	2.93915e-07	1.4582e-05
	Hip1r	429.313	-0.413854	0.133253	-3.10579	0.00189774	0.029682
	Sbno1	634.97	-0.395497	0.123196	-3.21031	0.00132591	0.0223547
	Tmed2	3564.53	-0.601334	0.109469	-5.49317	3.94775e-08	2.38623e-06
	Cct6a	731.203	-0.367029	0.117035	-3.13607	0.00171228	0.0273372
	Cux1	305.28	-1.01024	0.142077	-7.11051	1.15612e-12	1.45482e-10
	Azgp1	69.3475	-3.38715	0.298394	-11.3513	7.30873e-30	3.89106e-27
	A430033K04Rik	73.8244	-0.766478	0.23837	-3.2155	0.00130216	0.0220306
	Bhlha15	1104.3	-0.580348	0.154746	-3.75032	0.00017661	0.0042368
	Rpl21	4391.75	-0.412102	0.120716	-3.41381	0.000640613	0.0125422
	Slc7a1	310.744	-0.605348	0.209281	-2.89251	0.00382174	0.0494902
	Sgce	86.302	-0.693868	0.217474	-3.19058	0.00141988	0.0236794
	C1galt1	449.74	-0.475376	0.138303	-3.43721	0.000587736	0.0116387
	Impdh1	161.231	-0.554125	0.185033	-2.99473	0.00274689	0.0388381
	Hilpda	84.8957	-0.852387	0.228157	-3.73597	0.000186989	0.00445492
	Dgki	99.7096	-1.38284	0.240306	-5.75451	8.68919e-09	6.13652e-07
	Ephb6	130.891	-0.605431	0.187859	-3.22279	0.0012695	0.0217797
	Trpv6	144.904	-0.742078	0.232567	-3.19082	0.00141869	0.0236794
	Sval2	55.0463	-1.63534	0.327414	-4.99471	5.89251e-07	2.77429e-05
	Snx10	627.39	-0.690685	0.123243	-5.60425	2.09161e-08	1.35192e-06
	Ppm1k	418.431	-0.474988	0.144191	-3.29416	0.000987146	0.0176538
	Mmrn1	36.3027	-1.25481	0.33137	-3.78674	0.000152634	0.00377278
	Mat2a	853.892	-0.439573	0.111128	-3.95556	7.63543e-05	0.00209287
	Hk2	288.827	-0.768527	0.146067	-5.26146	1.42915e-07	7.55048e-06
	Paip2b	1271.31	-0.379559	0.130559	-2.90719	0.00364688	0.0479155
	Pcyox1	450.325	-0.477878	0.128957	-3.70571	0.000210796	0.0049623
	Sec61a1	2596.37	-0.310658	0.103545	-3.00022	0.00269785	0.0383012
	Nup210	72.8745	-1.65261	0.24983	-6.61496	3.7165e-11	3.75502e-09
	Zfyve20	233.345	-0.657104	0.15451	-4.25281	2.11105e-05	0.000668676
	Magi1	434.248	-0.677277	0.140869	-4.80786	1.52557e-06	6.45778e-05
	Suclg2	602.524	-0.873539	0.120745	-7.23455	4.67063e-13	6.27678e-11
	Bhlhe40	204.729	-0.635352	0.201564	-3.15212	0.00162091	0.0262361
	Ret	363.418	-0.822094	0.142563	-5.76652	8.09233e-09	5.74431e-07
	M6pr	1554.69	-0.382818	0.101363	-3.77669	0.000158927	0.00389567
	C1rl	141.22	-0.702438	0.206895	-3.39515	0.00068592	0.0132876
	Fkbp4	2145.16	-0.512049	0.104325	-4.90819	9.19208e-07	4.09121e-05
	BC048546	67.4276	-5.70407	1.40604	-4.05684	4.97412e-05	0.00145564
	2310001H17Rik	125.922	-1.71882	0.206413	-8.32711	8.28385e-17	1.79164e-14
	Klra2	10.0811	-3.47673	0.754021	-4.61092	4.00885e-06	0.000151614
	Styk1	7.90714	-3.28511	0.868119	-3.78417	0.000154223	0.0037985
	Ddx47	215.437	-0.497695	0.170243	-2.92344	0.00346182	0.0460313
	8430419L09Rik	531.427	-0.523221	0.159446	-3.28149	0.00103258	0.0183832
	H2afj	337.902	-0.729493	0.155189	-4.70068	2.59292e-06	0.000104856
	Art4	19.4517	-1.35347	0.438836	-3.08421	0.00204091	0.0312503
	Kcnj8	45.9456	-2.68213	0.324873	-8.25594	1.50714e-16	3.02346e-14
	Abcc9	78.4779	-0.991399	0.281948	-3.51625	0.000437691	0.00913804
	Cmas	1015.3	-0.709557	0.123802	-5.7314	9.96068e-09	6.90697e-07
	Bhlhe41	40.888	-1.2628	0.323033	-3.9092	9.26035e-05	0.00246503
	Tmtc1	28.5761	-1.24789	0.367185	-3.39855	0.000677452	0.0131703
	Shisa7	7.56121	-2.37431	0.74488	-3.1875	0.00143508	0.0238468
	Isoc2b	60.3783	-1.75381	0.270849	-6.47524	9.46634e-11	8.97487e-09
	Clcn4-2	592.698	-0.380754	0.118375	-3.2165	0.00129764	0.0219994
	Slc1a5	287.591	-0.906727	0.153024	-5.92539	3.11565e-09	2.33118e-07
	Cd3eap	85.6606	-0.678485	0.226357	-2.99741	0.00272283	0.0385372
	Ercc2	105.669	-1.09333	0.206431	-5.29635	1.18143e-07	6.41308e-06
	Bcam	58.8047	-0.805155	0.267082	-3.01464	0.00257284	0.0369433
	Kcnn4	1768.43	-0.45651	0.0985053	-4.63436	3.58035e-06	0.000137283
	Smg9	68.9543	-1.22705	0.244432	-5.01999	5.16737e-07	2.44954e-05
	Cadm4	237.595	-0.685712	0.156411	-4.38405	1.16491e-05	0.000396185
	Rabac1	493.005	-0.56854	0.16379	-3.47115	0.000518243	0.0104418
	Ceacam1	123.389	-1.1043	0.20937	-5.27442	1.33179e-07	7.14522e-06
	Atp5sl	126.467	-0.598441	0.188814	-3.16947	0.00152719	0.0250764
	Cyp2f2	2243.42	-1.98455	0.120928	-16.4109	1.59736e-60	3.68511e-57
	Kcnk6	122.894	-1.35916	0.200619	-6.77483	1.24555e-11	1.34695e-09
	Cox7a1	83.2965	-0.749154	0.240684	-3.11261	0.00185442	0.0292023
	Atp4a	13.215	-4.35117	0.795243	-5.47151	4.46229e-08	2.65094e-06
	Fxyd3	534.051	-0.459789	0.137589	-3.34174	0.000832538	0.0153244
	Scgb2b24	21.4044	-2.95685	0.549802	-5.37803	7.53053e-08	4.27203e-06
	Scgb2b27	438579	-0.581692	0.125912	-4.61984	3.84033e-06	0.00014644
	Cebpa	78.77	-0.848286	0.233633	-3.63085	0.00028249	0.006317
	Nudt19	219.556	-1.30774	0.15784	-8.28524	1.17869e-16	2.39933e-14
	Ankrd27	206.372	-0.859077	0.163474	-5.25513	1.47917e-07	7.72631e-06
	Pop4	49.4315	-1.00356	0.282389	-3.55384	0.000379654	0.00808487
	Klk1	202837	-0.374147	0.0943755	-3.96446	7.35635e-05	0.00202438
	Dbp	48.1235	-3.68338	0.384706	-9.57452	1.02336e-21	3.2194e-19
	Gas2	22.7	-2.00073	0.426817	-4.68756	2.76485e-06	0.00011061
	Mtmr10	639.333	-0.377833	0.129336	-2.92133	0.00348536	0.0462553
	Fam174b	714.654	-0.61555	0.117522	-5.23776	1.62536e-07	8.42628e-06
	Pde8a	122.189	-1.05591	0.195919	-5.38952	7.06445e-08	4.04075e-06
	Whamm	89.5683	-0.839088	0.219603	-3.82093	0.000132947	0.00334592
	Homer2	638.302	-1.08341	0.134649	-8.04615	8.54413e-16	1.51625e-13
	Kctd14	120.725	-1.225	0.225447	-5.43366	5.52103e-08	3.22456e-06
	Myo7a	15.6234	-1.56265	0.516288	-3.0267	0.00247238	0.0358353
	Spcs2	1708.6	-0.325237	0.107251	-3.03248	0.00242555	0.035491
	Plekhb1	162.167	-0.604225	0.201505	-2.99856	0.00271259	0.0384709
	Pde2a	151.6	-1.81179	0.18666	-9.70634	2.83335e-22	9.80482e-20
	Trim34a	42.8105	-1.31143	0.337421	-3.88663	0.000101646	0.0026698
	Trim12a	32.9206	-5.29765	0.626164	-8.46049	2.66261e-17	6.04194e-15
	Trim12c	136.697	-1.73718	0.190669	-9.111	8.16236e-20	2.09228e-17
	Arfip2	912.397	-0.501988	0.158851	-3.16011	0.00157711	0.0257129
	Wee1	35.2411	-1.29906	0.337591	-3.84802	0.000119076	0.00303544
	Galnt18	71.0738	-1.26556	0.261021	-4.84848	1.2441e-06	5.38151e-05
	Cyp2r1	4.44467	-4.93777	1.38968	-3.55318	0.000380602	0.00809262
	Snora30	91.9962	-1.61	0.249675	-6.4484	1.13038e-10	1.06441e-08
	Irf7	89.2555	-0.959729	0.234862	-4.08636	4.38203e-05	0.00129607
	Tspan4	53.8281	-0.803717	0.278094	-2.8901	0.00385125	0.0497286
	Ccnd1	552.357	-1.09678	0.177482	-6.17971	6.42192e-10	5.32289e-08
	Mcf2l	277.955	-0.452686	0.146216	-3.096	0.0019615	0.0303365
	Whsc1l1	335.469	-0.515702	0.150122	-3.43521	0.000592097	0.0116916
	Dusp26	32.6371	-2.7809	0.43814	-6.34706	2.19467e-10	1.97264e-08
	Dusp4	36.4424	-1.89982	0.350798	-5.41572	6.10417e-08	3.52058e-06
	Gm16793	7.70941	-2.31934	0.747766	-3.10169	0.00192417	0.0299599
	Mtus1	1249.38	-1.30584	0.116234	-11.2347	2.75541e-29	1.31518e-26
	Pcm1	475.589	-0.535868	0.137762	-3.88982	0.000100318	0.00264497
	Sh2d4a	502.044	-0.590216	0.147246	-4.00837	6.11385e-05	0.00171659
	Crlf1	152.303	-0.666994	0.184835	-3.60858	0.000307872	0.00677504
	Zfp827	163.547	-0.61661	0.193829	-3.18121	0.0014666	0.0242251
	Gadd45gip1	80.8967	-1.21456	0.232849	-5.21609	1.82741e-07	9.43843e-06
	Bbs2	50.483	-0.850638	0.273111	-3.11462	0.00184179	0.0290868
	Herpud1	2032.79	-0.475684	0.120382	-3.95144	7.76819e-05	0.00212085
	Agt	1290.31	-1.61254	0.309217	-5.21492	1.83897e-07	9.46282e-06
	Ttc13	280.845	-0.602732	0.169748	-3.55076	0.000384124	0.00814249
	Egln1	348.247	-0.430673	0.147223	-2.92531	0.00344113	0.0458442
	Taf1d	283.32	-0.610919	0.180464	-3.38527	0.000711091	0.0135952
	1810026J23Rik	253.257	-0.542532	0.153351	-3.53784	0.00040341	0.00848633
	Zfp872	43.6478	-1.87305	0.320908	-5.83673	5.32348e-09	3.87829e-07
	St3gal4	2567.35	-0.665884	0.122917	-5.41736	6.04862e-08	3.50314e-06
	Tbrg1	548.278	-0.37917	0.129281	-2.93291	0.00335803	0.0450405
	Hspa8	7316.45	-0.498187	0.139195	-3.57907	0.000344821	0.00748121
	Usp2	52.3104	-0.862578	0.284579	-3.03107	0.00243688	0.0355815
	Ddx6	1384.25	-0.356468	0.116315	-3.06468	0.00217904	0.03286
	Fxyd6	26.8008	-1.6144	0.396335	-4.07333	4.63462e-05	0.00136495
	Nxpe2	3.87819	-5.73898	1.45599	-3.94163	8.09304e-05	0.00220086
	Cryab	59.0731	-1.2469	0.292329	-4.2654	1.99547e-05	0.000637906
	Ppp2r1b	283.973	-0.453254	0.150078	-3.02012	0.00252674	0.0364704
	Rcn2	117.533	-1.3342	0.194591	-6.85646	7.05887e-12	7.81671e-10
	Thsd4	57.1615	-1.06398	0.279269	-3.8099	0.000139026	0.00346114
	Rplp1	4495.49	-0.689765	0.129907	-5.30967	1.09824e-07	6.03247e-06
	Gcnt3	10.3848	-6.20957	1.26219	-4.91968	8.66842e-07	3.90833e-05
	Lrrc1	273.567	-0.586319	0.152322	-3.84921	0.0001185	0.00302634
	Ick	152.546	-0.587089	0.179187	-3.2764	0.00105138	0.0186102
	Sh3bgrl2	591.871	-0.714277	0.143516	-4.97699	6.45806e-07	2.98972e-05
	Ibtk	724.383	-0.572141	0.116173	-4.92491	8.43973e-07	3.83025e-05
	Snhg5	69.8744	-0.723739	0.247335	-2.92615	0.00343183	0.0457643
	Tmed3	1456.75	-0.452566	0.117145	-3.86329	0.000111869	0.0028836
	Dbr1	91.8238	-0.625438	0.211906	-2.95149	0.00316242	0.0430208
	Slc35g2	23.3224	-2.61991	0.455645	-5.7499	8.92971e-09	6.27437e-07
	Ppp2r3a	406.072	-0.786774	0.149152	-5.27497	1.32779e-07	7.14522e-06
	Rab6b	13.7744	-2.97927	0.599016	-4.9736	6.57195e-07	3.0323e-05
	Srprb	414.364	-0.502884	0.138589	-3.6286	0.000284963	0.00633649
	Cdv3	761.354	-0.460227	0.124027	-3.7107	0.000206688	0.00487389
	Atp2c1	1064.32	-0.408558	0.109378	-3.7353	0.000187494	0.00445927
	Alas1	395.392	-0.764405	0.132449	-5.77131	7.86567e-09	5.61219e-07
	Abhd14b	183.149	-0.935637	0.172665	-5.4188	5.99995e-08	3.48955e-06
	Hyal2	62.5524	-0.789202	0.267404	-2.95135	0.00316393	0.0430208
	Hyal1	113.977	-2.67619	0.236005	-11.3395	8.35835e-30	4.28505e-27
	Nat6	71.8273	-2.17851	0.254945	-8.54501	1.2853e-17	3.01545e-15
	Ifrd2	204.927	-0.787495	0.164561	-4.78543	1.70619e-06	7.20031e-05
	Gmppb	422.725	-0.459844	0.142562	-3.22556	0.00125725	0.0216184
	Slc26a6	112.466	-0.69083	0.216786	-3.18669	0.00143911	0.0238851
	Glb1	79.8968	-0.973562	0.231468	-4.20604	2.59885e-05	0.000815721
	Vill	118.295	-0.668149	0.227562	-2.93611	0.00332356	0.0447516
	Ctnnb1	3427.49	-0.302613	0.0996523	-3.03669	0.00239188	0.0350725
	Sept6	246.158	-0.768228	0.176077	-4.36301	1.28284e-05	0.000431931
	Tmsb4x	3564.21	-0.351371	0.100397	-3.49982	0.000465571	0.00957568
	Prps2	206.016	-0.685301	0.167822	-4.08349	4.4364e-05	0.00130935

## Sheet: Supplemental Table 2
Supplemental Table 2: DAVID Pathway Analysis on Top 200 Upregulated DEGs by Fold Change
	Biological Process	Genes Upregulated
	Proteolysis	Klk1b21, Aga, Klk1b8, Klk1b22, Klk1b9, Klk1b11, Klk1b3, Klk1b4, Ren2, Klk1b5, Klk1b24, Klk1b1, Capn3, Folh1, Klk1b16, Klk1b27
	Ion Transport	Steap3, Kcnj16, Scn1a, Sfxn3, Kcnj2, Kcnmb1, Slc34a2, Tmem37, Atp6v0e2, Slc4a11, Slc41a2, Scn4b, Slco3a1, Gabrp
	Immune System Process	H2-K1, Nlrc5, Tmem173, Cadm1, Fgr, Tlr1, Tlr13, Pglyrp1, Spon2, Tlr6, Dcstamp
	Innate Immune Response	Ifi202b, Nlrc5, Tmem173, Fgr, Tlr1, Tlr13, Pglyrp1, Tnk1, Spon2, Tlr6, Fes
	Protein Deglycosylation	Aga, Man2a2, Man2b1
	Defense Response to Bacterium	Coch, H2-K1, Cxcl13, Tlr1, Pglyrp1, Spon2, Tlr6
	Myd88-Dependent Toll-Like Receptor Signaling Pathway	Tlr1, Tlr13, Tlr6
	Ganglioside Biosynthetic Process	St3gal5, St6galnac2, St6galnac1
	Transport	Steap3, Mup5, Zc3H3, Kcnj16, Scn1A, Fa2H, Sfxn3, Ttpa, Chp2, Kcnj2, Kcnmb1, Slc34a2, Stxbp5l, Abca5, Tmem37, Chic1, Slc4a11, Atp6v0e2, Folr2, Slc41a2, Scn4b, Slco3a1, Glrx, Gabrp
	Cell Adhesion	Rnase10, Mpzl2, Cadm1, Igfals, Spon2, Thbs1, Klra1, Fes, Mcam, Chl1
	Sodium Ion Transport	Scn1a, Slc4a11, Chp2, Scn4b, Slc34a2
	Negative Regulation of Ras Protein Signal Transduction	Fbp1, Tnk1, Tgfb2
	Negative Regulation of Cell Growth	Fbp1, Tnk1, Dcstamp, Zc3h12d, Tgfb2
	Inflammatory Response	Ifi202b, Odam, Cxcl13, Tlr1, Tlr13, Sphk1, Tlr6, Thbs1
	Positive Regulation of Cell Migration	Fgr, Sphk1, Thbs1, Mcam, Irs1, Tgfb2

## Sheet: Supplemental Table 3
Supplemental Table 3: DAVID Pathway Analysis on Top 200 Downregulated DEGs by Fold Change
	Biological Process	Genes Downregulated
	Positive Regulation Of Establishment Of Protein Localization To Plasma Membrane	Ppp1r9b, Vil1, Arf6, Agr2
	Actin Filament Depolymerization	Ppp1r9b, Cfl2, Vil1
	Response To Endoplasmic Reticulum Stress	P4hb, Atf4, Xbp1, Eef2, Os9
	Response To Unfolded Protein	Xbp1, Hspd1, Edem3, Ubxn4
	Nucleosome Assembly	Hist1h2bb, Hist1h2bg, Hist1h4d, Hist1h3f, Hist1h4h
	Response To Wounding	Srsf5, Slc1a3, Rps6kb1, Lcp1
	Positive Regulation Of T Cell Mediated Immune Response To Tumor Cell	Hspd1, Cd24a
	Oxidation-Reduction Process	Ndufs6, Ero1Lb, Dhrs4, Adhfe1, Fam213a, Sdhc, Akr1E1, Aox3, Rsad1, Acadl, Gfod1, Aaed1, Dhrs7
	Positive Regulation Of Angiogenesis	Ccl11, Xbp1, Erap1, Adm2, Rapgef3
	Rhythmic Process	Atf4, Id2, Nr1d2, Tef, Ddx5
	Response To Estrogen	Kcnma1, Trim25, Hspd1, Cd24a
	Dna Methylation On Cytosine	Hist1h4d, Hist1h3f, Hist1h4h
	Positive Regulation Of Gene Expression, Epigenetic	Hist1h4d, Hist1h3f, Hist1h4h
	Dna Replication-Dependent Nucleosome Assembly	Hist1h4d, Hist1h3f, Hist1h4h
	Putrescine Biosynthetic Process From Ornithine	Odc1, Azin1

## Sheet: Supplemental Table 4 
Supplemental Table 4: DEGs Common Between NOD.B10 Mice and AEC1/AEC2 Mice
	Gene ID	Directionality
	Tmem173	Up Regulated
	St6galnac1	Up Regulated
	Coch	Up Regulated
	Prss23	Up Regulated
	Snhg11	Up Regulated
	Serpinb6a	Up Regulated
	H2-K1	Up Regulated
	Cadm1	Up Regulated
	Tubb2b	Up Regulated
	B2m	Up Regulated
	S100a1	Up Regulated
	Kcnj16	Up Regulated
	Coro2a	Up Regulated
	Atp5e	Up Regulated
	Tgfb2	Up Regulated
	Slco3a1	Up Regulated
	Man2b1	Up Regulated
	Slc41a2	Up Regulated
	Ccnd1	Down Regulated
	Aldh1a7	Down Regulated
	Adhfe1	Down Regulated
	Dusp4	Down Regulated
	Agr2	Down Regulated
	Slc40a1	Down Regulated
	Apol7a	Down Regulated
	Sval2	Down Regulated
	Chac1	Down Regulated
	Uox	Down Regulated
	Arg1	Down Regulated
	Acadl	Down Regulated
	Agt	Down Regulated
	Ccdc28b	Down Regulated
	Dbp	Down Regulated

## Sheet: Supplemental Table 5
Supplemental Table 5: DAVID Pathway Analysis of Upregulated DEGs Common Between NOD.B10 and AEC1/AEC2 Mouse Models
	Biological Process	Genes Upregulated
	Immune System Process	Cadm1, H2-K1, Tmem173, B2m
	Positive Regulation of T Cell Mediated Cytotoxicity	H2-K1, B2m
	Ion Transport	Slco3a1, Atp5E, Slc41a2, Kcnj16
	Antigen Processing and Presentation of Exogenous Peptide Antigen Via Mhc Class I, Tap-Dependent	H2-K1, B2m
	Antigen Processing and Presentation of Peptide Antigen Via Mhc Class I	H2-K1, B2m
	Negative Regulation of Neuron Projection Development	H2-K1, B2m
	Inner Ear Development	Tgfb2, H2-K1
	Positive Regulation of Protein Binding	Tmem173, B2m

## Sheet: Supplemental Table 6
Supplemental Table 6: DEGs Common Between Our NOD.B10 Mice and Human Sjogren's Patients
	Gene ID	Directionality
	Fgd6	Up Regulated
	Zfp738	Up Regulated
	Ccdc141	Up Regulated
	Folr2	Up Regulated
	Fgr	Up Regulated
	B2m	Up Regulated
	5730409E04Rik	Up Regulated
	Raly	Up Regulated
	Pla2g15	Up Regulated
	Tlr1	Up Regulated
	Entpd1	Up Regulated
	Tlr6	Up Regulated
	Arntl	Up Regulated
	Muc13	Up Regulated
	Musk	Up Regulated
	Tmem163	Up Regulated
	Cd163	Up Regulated
	Zeb2	Up Regulated
	Btn1a1	Up Regulated
	Tap1	Up Regulated
	Wdfy4	Up Regulated
	Tep1	Up Regulated
	Zc3h12d	Up Regulated
	Apoe	Up Regulated
	Scml4	Up Regulated
	Acp5	Up Regulated
	Tnxb	Up Regulated
	Cdc14a	Up Regulated
	Maf	Up Regulated
	Gm2a	Up Regulated
	Marcks	Up Regulated
	C1qa	Up Regulated
	Rsad2	Up Regulated
	Dab2	Up Regulated
	Antxr2	Up Regulated
	Meox2	Up Regulated
	Atp10d	Up Regulated
	Lsp1	Up Regulated
	Wdr76	Up Regulated
	Man2b1	Up Regulated
	Serpinb9	Up Regulated
	Tmsb10	Up Regulated
	Def6	Up Regulated
	Nlrc5	Up Regulated
	Tiam2	Up Regulated
	Sulf2	Up Regulated
	Capn3	Up Regulated
	Slco3a1	Up Regulated
	Ehd4	Up Regulated
	Stard5	Up Regulated
	Trp53inp1	Up Regulated
	Man1a	Up Regulated
	Plxnd1	Up Regulated
	Sfi1	Up Regulated
	Cxcl13	Up Regulated
	Stx7	Up Regulated
	Sh3kbp1	Up Regulated
	Slc25a33	Down Regulated
	Cd164l2	Down Regulated
	Mgst3	Down Regulated
	Ak4	Down Regulated
	Abcd3	Down Regulated
	Col11a1	Down Regulated
	Sec16b	Down Regulated
	Agl	Down Regulated
	Aldh18a1	Down Regulated
	Tspan15	Down Regulated
	Cry2	Down Regulated
	Galnt18	Down Regulated
	Plekhb1	Down Regulated
	C130074G19Rik	Down Regulated
	Ret	Down Regulated
	Anxa7	Down Regulated
	Arfip2	Down Regulated
	Srp9	Down Regulated
	Egln1	Down Regulated
	Pde8a	Down Regulated
	Hectd1	Down Regulated
	Thsd4	Down Regulated
	Cmas	Down Regulated
	Mtmr10	Down Regulated
	Tpt1	Down Regulated
	St3gal4	Down Regulated
	Styk1	Down Regulated
	Fam174b	Down Regulated
	Fkbp4	Down Regulated
	Tmed2	Down Regulated
	Scyl2	Down Regulated
	Alg5	Down Regulated
	Slc11a2	Down Regulated
	Nxpe2	Down Regulated
	Homer2	Down Regulated
	Rgcc	Down Regulated
	Rcn2	Down Regulated
	Slc2a13	Down Regulated
	Gcnt3	Down Regulated
	Hint1	Down Regulated
	Zfp874a	Down Regulated
	Mgat4a	Down Regulated
	Aldh7a1	Down Regulated
	Car4	Down Regulated
	AW549877	Down Regulated
	Ndufs6	Down Regulated
	Copz2	Down Regulated
	Gnl3	Down Regulated
	Cxadr	Down Regulated
	Cds1	Down Regulated
	Ing5	Down Regulated
	Paip2b	Down Regulated
	Acadl	Down Regulated
	Galnt5	Down Regulated
	Cgref1	Down Regulated
	Reep5	Down Regulated
	Xbp1	Down Regulated
	Glrb	Down Regulated
	Ap3s1	Down Regulated
	Acsl3	Down Regulated
	Arfgap3	Down Regulated
	Ppp1r1b	Down Regulated
	Ceacam1	Down Regulated
	Nanp	Down Regulated
	Sec11c	Down Regulated
	Coq10b	Down Regulated
	Slain2	Down Regulated
	Pla2g12a	Down Regulated
	Pcyox1	Down Regulated
	Ppp2r3a	Down Regulated
	Atp2c1	Down Regulated
	Yipf4	Down Regulated
	Usp16	Down Regulated
	Magi1	Down Regulated
	Mcfd2	Down Regulated
	Nr1d2	Down Regulated
	Bche	Down Regulated
	Rbm47	Down Regulated
	Camkk1	Down Regulated
	Slc39a11	Down Regulated
	Hk2	Down Regulated
	Hyal1	Down Regulated
	Galnt3	Down Regulated
	Tmem14c	Down Regulated
	Aldh1a7	Down Regulated
	Acot13	Down Regulated
	Sgce	Down Regulated
	Mtus1	Down Regulated
	Ergic1	Down Regulated
	Tdp2	Down Regulated
	Gne	Down Regulated
	C1galt1	Down Regulated
	Ykt6	Down Regulated
	Nus1	Down Regulated
	Mrs2	Down Regulated
	Tspan13	Down Regulated
	Dusp4	Down Regulated
	Slc26a2	Down Regulated
	Lrrc1	Down Regulated
	Pold2	Down Regulated
	Sh2d4a	Down Regulated
	Ginm1	Down Regulated
	Tmem181a	Down Regulated
	Klf9	Down Regulated
	Azin1	Down Regulated
	Trpv6	Down Regulated
	Agr2	Down Regulated
	Ccdc25	Down Regulated
	Yipf3	Down Regulated

## Sheet: Supplemental Table 7
Supplemental Table 7: DAVID Pathway Analysis of DEGs Upregulated Both in NOD.B10 Mice and Human Sjogren's Patients
	Biological Process	Genes Upregulated
	Innate Immune Response	C1Qa, Nlrc5, Fgr, Tlr1, Tlr6, B2m
	Receptor-Mediated Endocytosis	Dab2, Folr2, Apoe, Cd163
	Antigen Processing and Presentation of Exogenous Protein Antigen Via Mhc Class Ib, Tap-Dependent	Tap1, B2m
	Antigen Processing and Presentation of Endogenous Peptide Antigen Via Mhc Class I	Tap1, B2m
	Positive Regulation of Interleukin-6 Biosynthetic Process	Tlr1, Tlr6
	Defense Response to Gram-Positive Bacterium	Fgr, Acp5, B2m
	Regulation of Cytokine Secretion	Tlr1, Tlr6
	Oligosaccharide Catabolic Process	Gm2a, Man2b1
	Immune Response	Serpinb9, Cxcl13, Tlr1, Tlr6, B2M
	Positive Regulation of T Cell Mediated Cytotoxicity	Stx7, B2m
	Actin Cytoskeleton Organization	Tnxb, Tmsb10, Fgd6
	Regulation of Cell Shape	Fgr, Sh3Kbp1, Fgd6
	Defense Response to Bacterium	Cxcl13, Tlr1, Tlr6
	Toll-Like Receptor Signaling Pathway	Tlr1, Tlr6
	Cytoskeleton Organization	Apoe, Sh3Kbp1, Fgd6
	Antigen Processing and Presentation of Peptide Antigen Via Mhc Class I	Tap1, B2m
	Regulation of Angiogenesis	Cxcl13, Plxnd1
	Apoptotic Process	Serpinb9, Dab2, Sh3Kbp1, Capn3, Tp53Inp1
	Myd88-Dependent Toll-Like Receptor Signaling Pathway	Tlr1, Tlr6

## Sheet: Supplemental Table 8
Supplemental Table 8: DAVID Pathway Analysis of DEGs Downregulated Both in NOD.B10 Mice and Human Sjogren's Patients
	Biological Process	Genes Downregulated
	O-Glycan Processing	Galnt3, Gcnt3, St3gal4, Galnt5, C1Galt1
	ER to Golgi Vesicle-Mediated Transport	Copz2, Arfgap3, Tmed2, Mcfd2, Ergic1, Ykt6
	N-Acetylglucosamine Biosynthetic Process	Gne, Nanp
	Carbohydrate Metabolic Process	Galnt3, Hyal1, Mgat4a, Gcnt3, Nanp
	Protein N-Linked Glycosylation Via Asparagine	St3gal4, Mcfd2, Alg5
	N-Acetylneuraminate Metabolic Process	Cmas, Gne
	Response to Organic Cyclic Compound	Anxa7, Abcd3, Acsl3
	Fatty Acid Biosynthetic Process	Xbp1, Abcd3, Acsl3
	Protein Homotetramerization	Acot13, Usp16, Acadl
	Copii Vesicle Coating	Sec16b, Tmed2, Mcfd2
	Cellular Aldehyde Metabolic Process	Aldh1a1, Aldh7a1
	Manganese Ion Transport	Slc11a2, Atp2c1
	Calcium Ion Transport	Atp2c1, Tpt1, Trpv6
	Positive Regulation of Endothelial Cell Apoptotic Process	Xbp1, Rgcc
	Retrograde Vesicle-Mediated Transport, Golgi to ER	Copz2, Arfgap3, Tmed2
	Copper Ion Transport	Slc11a2, Fkbp4
	Peroxisome Organization	Sec16b, Abcd3
	Chloride Transmembrane Transport	Glrb, Pcyox1, Slc26a2
	Cellular Calcium Ion Homeostasis	Anxa7, Atp2c1, Tpt1

## Sheet: Supplemental Table 9
Supplemental Table 9: Enriched Genes per Cluster in Control Mouse
	P Value	Avg Log2FC	pct.1	pct.2	Adjusted P Value	Cluster	GeneID
	0	2.65975	1	0.999	0	1 Striated	Klk1
	0	2.08534	0.93	0.591	0	1 Striated	Lgals3
	0	2.00918	0.903	0.396	0	1 Striated	Klk1b5
	0	1.90251	0.977	0.783	0	1 Striated	Klk1b26
	0	1.8931	0.844	0.305	0	1 Striated	Klk1b4
	0	1.88627	0.922	0.474	0	1 Striated	Klk1b11
	0	1.83012	0.985	0.782	0	1 Striated	Crisp3
	0	1.49401	0.653	0.145	0	1 Striated	Scgb1c1
	0	1.45496	0.913	0.551	0	1 Striated	Wfdc2
	0	1.29716	0.542	0.14	0	1 Striated	Egf
	0	1.28462	0.679	0.259	0	1 Striated	Ppargc1a
	0	1.28435	0.99	0.764	0	1 Striated	Fxyd2
	0	1.24406	0.526	0.135	0	1 Striated	Ngf
	0	1.22975	0.794	0.338	0	1 Striated	Klk1b9
	0	1.2248	0.658	0.235	0	1 Striated	Klk1b22
	0	1.12552	0.543	0.165	0	1 Striated	Klk1b16
	0	1.10948	0.502	0.123	0	1 Striated	Klk1b21
	0	1.05105	0.491	0.112	0	1 Striated	Serpinb1a
	0	1.00899	0.994	0.995	0	1 Striated	mt-Co1
	0	0.938767	0.484	0.132	0	1 Striated	Klk1b3
	0	0.927587	0.579	0.214	0	1 Striated	Tacc2
	0	0.924239	0.77	0.44	0	1 Striated	Serpinb6a
	0	0.889751	0.859	0.513	0	1 Striated	S100a1
	0	0.860375	0.985	0.941	0	1 Striated	Ubc
	0	0.857951	0.421	0.085	0	1 Striated	Slit2
	0	0.835742	0.979	0.959	0	1 Striated	mt-Nd4l
	0	0.810401	0.952	0.855	0	1 Striated	Cox4i1
	0	0.792349	0.967	0.836	0	1 Striated	Mt1
	0	0.759077	0.979	0.837	0	1 Striated	Krt8
	0	0.702251	0.995	0.995	0	1 Striated	mt-Nd1
	0	0.682128	0.28	0.04	0	1 Striated	Muc13
	0	0.670774	1	1	0	1 Striated	mt-Nd4
	0	0.636056	1	1	0	1 Striated	mt-Cytb
	0	0.560799	0.989	0.887	0	1 Striated	Krt18
	3.14017e-307	1.25704	0.805	0.597	5.37001e-303	1 Striated	Neat1
	2.10394e-305	0.728966	0.913	0.621	3.59794e-301	1 Striated	Cldn4
	2.9166e-298	0.722028	0.45	0.134	4.98767e-294	1 Striated	Atp6v0d2
	1.07656e-293	0.655397	0.329	0.071	1.84103e-289	1 Striated	Rhpn2
	5.54848e-293	0.931521	0.369	0.091	9.48845e-289	1 Striated	Cox8b
	2.75379e-292	0.721504	0.456	0.142	4.70926e-288	1 Striated	Ablim1
	2.71732e-288	0.792009	0.56	0.218	4.64688e-284	1 Striated	Foxq1
	1.06127e-283	0.817476	0.839	0.545	1.81488e-279	1 Striated	Plet1
	2.24378e-282	0.649047	0.986	0.966	3.83708e-278	1 Striated	mt-Nd3
	5.75983e-280	0.712697	0.422	0.126	9.84988e-276	1 Striated	Stxbp6
	1.58168e-276	0.606906	0.342	0.078	2.70482e-272	1 Striated	Clcnkb
	1.24541e-268	0.554193	0.999	1	2.12977e-264	1 Striated	mt-Co2
	7.54856e-268	0.809531	0.365	0.1	1.29088e-263	1 Striated	Pdk4
	8.60872e-268	0.716835	0.886	0.664	1.47218e-263	1 Striated	Atp1a1
	3.04931e-266	0.561265	1	1	5.21463e-262	1 Striated	mt-Atp6
	9.25552e-264	0.587942	0.999	0.999	1.58279e-259	1 Striated	mt-Nd2
	9.71951e-258	0.804917	0.483	0.177	1.66213e-253	1 Striated	Nudt4
	2.42949e-253	0.724527	0.478	0.173	4.15467e-249	1 Striated	Wnt4
	6.22355e-252	0.802362	0.491	0.192	1.06429e-247	1 Striated	Acsl3
	4.98338e-248	0.934727	0.696	0.413	8.52207e-244	1 Striated	2810474O19Rik
	5.8347e-247	0.67803	0.534	0.212	9.97792e-243	1 Striated	Tspan8
	1.92439e-239	0.665756	0.976	0.951	3.2909e-235	1 Striated	mt-Nd5
	9.36816e-233	0.517261	0.223	0.035	1.60205e-228	1 Striated	Stxbp5l
	6.7418e-232	0.778174	0.712	0.407	1.15291e-227	1 Striated	Ndufa1
	2.11652e-231	0.77469	0.801	0.526	3.61947e-227	1 Striated	Fosb
	7.36351e-226	0.513294	1	1	1.25923e-221	1 Striated	mt-Co3
	3.48709e-225	0.643688	0.936	0.795	5.96328e-221	1 Striated	Cox6c
	9.78778e-222	0.758615	0.849	0.616	1.67381e-217	1 Striated	Cox7b
	2.30742e-218	0.782052	0.524	0.239	3.94592e-214	1 Striated	Fam134b
	1.93431e-215	0.418422	0.23	0.042	3.30786e-211	1 Striated	Esrrg
	1.47193e-211	0.606339	0.925	0.791	2.51716e-207	1 Striated	Cox7c
	3.1102e-211	0.717218	0.608	0.303	5.31876e-207	1 Striated	Mpc1
	2.63238e-210	0.635086	0.472	0.192	4.50163e-206	1 Striated	Sgms2
	6.49174e-209	0.529416	0.278	0.067	1.11015e-204	1 Striated	Klk1b27
	7.72844e-204	0.516482	0.348	0.108	1.32164e-199	1 Striated	Cwh43
	1.40183e-200	0.610905	0.337	0.106	2.39727e-196	1 Striated	Fam46a
	1.11488e-197	0.659039	0.526	0.246	1.90656e-193	1 Striated	Zfp703
	6.27318e-197	0.864031	0.696	0.441	1.07278e-192	1 Striated	Clu
	4.5082e-193	0.592733	0.84	0.543	7.70947e-189	1 Striated	Chchd10
	8.45954e-192	0.494526	0.277	0.075	1.44667e-187	1 Striated	Unc13b
	1.42687e-190	0.527641	0.3	0.088	2.44009e-186	1 Striated	Baiap2l1
	9.23531e-187	0.474296	0.234	0.052	1.57933e-182	1 Striated	Klk1b1
	1.87373e-185	0.589772	0.274	0.076	3.20426e-181	1 Striated	Kcnk5
	4.54887e-179	0.613259	0.448	0.191	7.77902e-175	1 Striated	Las1l
	8.35356e-178	0.57244	0.532	0.256	1.42854e-173	1 Striated	Ivns1abp
	1.24359e-175	0.497038	0.318	0.104	2.12666e-171	1 Striated	Mapk13
	2.47411e-175	0.481486	0.218	0.048	4.23097e-171	1 Striated	Arg1
	5.77788e-172	0.516436	0.74	0.423	9.88075e-168	1 Striated	Cxcl17
	1.92051e-171	0.687353	0.604	0.336	3.28427e-167	1 Striated	Gabarapl1
	4.36035e-168	0.417434	0.246	0.066	7.45663e-164	1 Striated	Cadps2
	5.62366e-168	0.535875	0.403	0.165	9.61702e-164	1 Striated	Cpeb4
	8.5917e-168	0.549625	0.676	0.394	1.46927e-163	1 Striated	Mt2
	4.52239e-167	0.458283	0.284	0.087	7.73373e-163	1 Striated	Sc5d
	8.09347e-164	0.44694	0.264	0.077	1.38406e-159	1 Striated	Itgb6
	2.09476e-161	0.325451	0.168	0.029	3.58225e-157	1 Striated	Lancl3
	2.11217e-161	0.532457	0.643	0.346	3.61202e-157	1 Striated	Cldn3
	2.22727e-160	0.53012	0.408	0.171	3.80886e-156	1 Striated	Suclg1
	3.47257e-160	0.367668	0.153	0.023	5.93845e-156	1 Striated	Pon1
	1.91007e-159	0.408782	0.239	0.066	3.26641e-155	1 Striated	Rnf128
	5.54216e-157	0.541318	0.432	0.193	9.47765e-153	1 Striated	Lmo7
	1.05117e-155	0.513703	0.576	0.296	1.79761e-151	1 Striated	Tesc
	1.98822e-155	0.466025	0.241	0.068	3.40005e-151	1 Striated	Utp14b
	2.9548e-155	0.592678	0.736	0.479	5.053e-151	1 Striated	Ndufb9
	3.31401e-153	0.585246	0.822	0.607	5.66729e-149	1 Striated	Cox5a
	6.0062e-153	0.398976	0.273	0.086	1.02712e-148	1 Striated	Man2b1
	2.91021e-150	0.386058	0.174	0.035	4.97676e-146	1 Striated	Acpp
	4.2869e-150	0.42413	0.294	0.101	7.33103e-146	1 Striated	Cobl
	7.40259e-150	0.319335	0.149	0.024	1.26592e-145	1 Striated	Clip4
	1.15496e-149	0.412541	0.315	0.114	1.9751e-145	1 Striated	Iqgap2
	4.57955e-149	0.496329	0.483	0.227	7.83149e-145	1 Striated	Ckmt1
	4.8711e-149	0.502045	0.887	0.741	8.33007e-145	1 Striated	Cox7a2
	2.27772e-148	0.489361	0.482	0.226	3.89513e-144	1 Striated	Palmd
	6.91899e-148	0.451109	0.353	0.14	1.18322e-143	1 Striated	Mpp6
	2.70313e-146	0.604741	0.975	0.93	4.62262e-142	1 Striated	Hspa8
	6.45991e-146	0.602565	0.788	0.545	1.10471e-141	1 Striated	Uqcr11
	3.01144e-144	0.351233	0.215	0.057	5.14986e-140	1 Striated	Cd59a
	7.14013e-144	0.33175	0.169	0.035	1.22103e-139	1 Striated	Nceh1
	2.6414e-141	0.413668	0.283	0.098	4.51707e-137	1 Striated	Hadh
	4.27771e-141	0.365511	0.257	0.083	7.31531e-137	1 Striated	Rasef
	9.79509e-141	0.60954	0.764	0.519	1.67506e-136	1 Striated	Atp5g1
	2.46335e-140	0.34995	0.198	0.049	4.21258e-136	1 Striated	Klk1b24
	9.74527e-140	0.577666	0.78	0.583	1.66654e-135	1 Striated	Sqstm1
	1.16275e-139	0.339654	0.271	0.088	1.98842e-135	1 Striated	Scnn1b
	2.01955e-139	0.405559	0.787	0.517	3.45363e-135	1 Striated	Atp1b1
	8.8251e-138	0.545854	0.528	0.276	1.50918e-133	1 Striated	Ndufab1
	1.22688e-137	0.579952	0.837	0.642	2.09808e-133	1 Striated	Cox5b
	3.81804e-135	0.369027	0.202	0.053	6.52923e-131	1 Striated	Klk1b8
	4.03527e-135	0.529714	0.525	0.277	6.90071e-131	1 Striated	Tgfb2
	1.24234e-134	0.363528	0.21	0.059	2.12453e-130	1 Striated	Zdhhc2
	1.31979e-134	0.480868	0.352	0.147	2.25697e-130	1 Striated	Nabp1
	2.48907e-134	0.369894	0.206	0.057	4.25656e-130	1 Striated	Fmn1
	5.50715e-134	0.457422	0.267	0.092	9.41778e-130	1 Striated	Creb5
	1.08336e-133	0.34291	0.249	0.081	1.85265e-129	1 Striated	Ikzf2
	5.82806e-132	0.376403	0.357	0.148	9.96657e-128	1 Striated	Elovl7
	2.83568e-131	0.318877	0.319	0.122	4.84929e-127	1 Striated	Sema3c
	8.70316e-131	0.45606	0.654	0.383	1.48833e-126	1 Striated	Cystm1
	1.40641e-130	0.502208	0.776	0.539	2.40511e-126	1 Striated	Atp5a1
	4.09867e-130	0.521533	0.312	0.124	7.00914e-126	1 Striated	Tnip3
	1.14452e-128	0.486089	0.608	0.358	1.95724e-124	1 Striated	Slc2a1
	3.06691e-128	0.443435	0.384	0.172	5.24473e-124	1 Striated	Idh3g
	7.77907e-128	0.464273	0.875	0.681	1.3303e-123	1 Striated	Atp5b
	1.10872e-127	0.53519	0.772	0.535	1.89602e-123	1 Striated	Cox6a1
	4.18706e-127	0.486662	0.385	0.177	7.16029e-123	1 Striated	Cpeb2
	5.57333e-127	0.293802	0.15	0.03	9.53094e-123	1 Striated	Mapt
	3.03124e-126	0.470635	0.492	0.255	5.18372e-122	1 Striated	Elf3
	2.82638e-125	0.546979	0.569	0.322	4.83339e-121	1 Striated	Ndufb4
	5.51014e-125	0.465437	0.278	0.104	9.4229e-121	1 Striated	Gsta4
	8.86143e-125	0.366842	0.228	0.073	1.51539e-120	1 Striated	C130026I21Rik
	7.4381e-124	0.414234	0.327	0.135	1.27199e-119	1 Striated	Fbxo32
	4.46752e-123	0.399049	0.335	0.141	7.6399e-119	1 Striated	Grpel2
	1.35835e-122	0.353117	0.245	0.084	2.32292e-118	1 Striated	Acss1
	4.03868e-122	0.376577	0.324	0.134	6.90655e-118	1 Striated	Ocln
	5.62246e-122	0.404255	0.437	0.212	9.61497e-118	1 Striated	Rbm47
	7.41895e-121	0.377975	0.246	0.085	1.26871e-116	1 Striated	Ndrg3
	7.54445e-121	0.337116	0.253	0.088	1.29018e-116	1 Striated	Scnn1a
	8.26464e-121	0.370473	0.359	0.156	1.41334e-116	1 Striated	Ogdh
	1.53088e-120	0.533734	0.648	0.398	2.61796e-116	1 Striated	Mdh1
	7.54489e-120	0.310061	0.2	0.059	1.29025e-115	1 Striated	Fam84b
	1.04268e-119	0.362395	0.311	0.126	1.78308e-115	1 Striated	Sgms1
	2.36588e-119	0.330724	0.715	0.43	4.0459e-115	1 Striated	Cldn7
	2.5316e-119	0.494362	0.842	0.664	4.32929e-115	1 Striated	mt-Atp8
	1.31375e-118	0.458105	0.51	0.277	2.24664e-114	1 Striated	Srpk2
	2.51777e-117	0.427564	0.466	0.24	4.30563e-113	1 Striated	44257
	6.71324e-116	0.362471	0.297	0.12	1.14803e-111	1 Striated	Uhrf1bp1l
	2.88781e-115	0.298988	0.164	0.042	4.93844e-111	1 Striated	Mctp2
	1.21921e-114	0.295523	0.172	0.045	2.08497e-110	1 Striated	Eepd1
	2.6303e-114	0.492319	0.481	0.259	4.49808e-110	1 Striated	Oxct1
	4.89164e-114	0.413779	0.247	0.09	8.3652e-110	1 Striated	Osgin1
	5.14442e-114	0.406922	0.399	0.193	8.79747e-110	1 Striated	Sdha
	5.61934e-114	0.448731	0.372	0.176	9.60964e-110	1 Striated	Golga4
	1.08489e-113	0.338185	0.425	0.206	1.85527e-109	1 Striated	Atp2a3
	1.09102e-110	0.25449	0.138	0.03	1.86575e-106	1 Striated	Adamts2
	2.07235e-110	0.311406	0.205	0.066	3.54392e-106	1 Striated	Pgap1
	2.83246e-110	0.57919	0.629	0.404	4.84378e-106	1 Striated	Chka
	5.18405e-109	0.433739	0.985	0.972	8.86524e-105	1 Striated	Ubb
	3.897e-107	0.311978	0.946	0.851	6.66426e-103	1 Striated	Cox8a
	6.91005e-107	0.290393	0.19	0.059	1.18169e-102	1 Striated	Rab3gap2
	1.21275e-106	0.379173	0.325	0.144	2.07392e-102	1 Striated	Vegfa
	4.04873e-106	0.389195	0.475	0.252	6.92373e-102	1 Striated	Rhou
	5.36976e-106	0.426471	0.911	0.754	9.18283e-102	1 Striated	Dstn
	1.7745e-105	0.467797	0.712	0.475	3.03458e-101	1 Striated	Cycs
	2.26401e-105	0.449	0.864	0.707	3.87169e-101	1 Striated	Uqcrb
	2.5168e-105	0.508114	0.489	0.274	4.30398e-101	1 Striated	Gadd45a
	3.31397e-104	0.482244	0.67	0.431	5.66721e-100	1 Striated	Atp5c1
	7.06784e-103	0.450943	0.817	0.605	1.20867e-98	1 Striated	Slc25a5
	1.43719e-102	0.387008	0.353	0.166	2.45775e-98	1 Striated	Etfa
	5.86405e-102	0.456161	0.837	0.651	1.00281e-97	1 Striated	Cox6b1
	1.34744e-101	0.261762	0.242	0.09	2.30426e-97	1 Striated	Cttnbp2
	4.55311e-101	0.480881	0.819	0.633	7.78628e-97	1 Striated	Atp5j
	2.10725e-100	0.445608	0.666	0.43	3.6036e-96	1 Striated	Ndufb2
	7.22272e-100	0.445184	0.584	0.353	1.23516e-95	1 Striated	Ndufa5
	1.74995e-99	0.260536	0.2	0.066	2.99259e-95	1 Striated	Spire1
	4.44659e-99	0.427385	0.276	0.116	7.60411e-95	1 Striated	Pcp4l1
	4.4966e-99	0.382184	0.462	0.244	7.68963e-95	1 Striated	Ldhb
	4.60445e-99	0.380373	0.333	0.155	7.87407e-95	1 Striated	Echs1
	5.39105e-99	0.505159	0.586	0.378	9.21924e-95	1 Striated	Bglap3
	6.99747e-99	0.365727	0.426	0.22	1.19664e-94	1 Striated	Stx7
	1.06809e-98	0.4429	0.694	0.473	1.82653e-94	1 Striated	Ifi27
	1.22678e-98	0.428944	0.44	0.237	2.09792e-94	1 Striated	Sdhb
	3.83271e-98	0.482568	0.28	0.12	6.55432e-94	1 Striated	Apoc1
	1.15668e-97	0.350783	0.395	0.202	1.97804e-93	1 Striated	Kif1b
	3.51103e-97	0.367508	0.518	0.298	6.00421e-93	1 Striated	Erbb2ip
	4.82655e-97	0.383772	0.5	0.284	8.25388e-93	1 Striated	Cyc1
	1.26114e-96	0.34173	0.374	0.186	2.15667e-92	1 Striated	Diaph1
	2.39363e-96	0.310314	0.271	0.113	4.09334e-92	1 Striated	Avpi1
	2.40002e-96	0.392039	0.511	0.297	4.10428e-92	1 Striated	Trib1
	4.04488e-95	0.382525	0.49	0.277	6.91715e-91	1 Striated	Dnajb9
	7.80329e-94	0.276573	0.181	0.059	1.33444e-89	1 Striated	Tmem52
	1.44397e-93	0.411322	0.418	0.223	2.46933e-89	1 Striated	Fdx1
	8.15624e-93	0.421455	0.823	0.623	1.3948e-88	1 Striated	2010107E04Rik
	1.9922e-92	0.391149	0.804	0.587	3.40686e-88	1 Striated	Tnfrsf12a
	2.58918e-92	0.427192	0.82	0.658	4.42777e-88	1 Striated	Klf6
	2.94505e-92	0.603178	0.489	0.301	5.03633e-88	1 Striated	Kcnq1ot1
	1.13652e-91	0.34758	0.442	0.239	1.94356e-87	1 Striated	Ndufs2
	1.31883e-91	0.38747	0.88	0.742	2.25533e-87	1 Striated	Uqcrh
	2.45615e-91	0.286493	0.289	0.128	4.20025e-87	1 Striated	Anxa11
	7.31903e-91	0.290329	0.231	0.091	1.25163e-86	1 Striated	Fam189a2
	7.52483e-90	0.326395	0.267	0.115	1.28682e-85	1 Striated	Dnajc15
	1.12862e-89	0.251095	0.168	0.053	1.93005e-85	1 Striated	Cdc14a
	2.05422e-89	0.260541	0.492	0.277	3.51293e-85	1 Striated	Dsg2
	5.00471e-89	0.312665	0.485	0.276	8.55855e-85	1 Striated	Csrp2
	7.5701e-89	0.316491	0.772	0.587	1.29456e-84	1 Striated	Fos
	1.30082e-88	0.265212	0.115	0.026	2.22454e-84	1 Striated	Smim5
	2.84998e-88	0.370262	0.408	0.218	4.87375e-84	1 Striated	Uqcrc2
	3.3552e-88	0.459126	0.661	0.444	5.73772e-84	1 Striated	Tsc22d1
	3.67259e-88	0.263524	0.373	0.189	6.2805e-84	1 Striated	Phyh
	1.35372e-86	0.345313	0.295	0.137	2.31499e-82	1 Striated	Mcee
	1.82654e-86	0.394182	0.571	0.363	3.12357e-82	1 Striated	Mbnl2
	5.45725e-86	0.413916	0.658	0.438	9.33244e-82	1 Striated	Atp5g3
	3.49787e-85	0.273083	0.219	0.087	5.98171e-81	1 Striated	Acadsb
	8.81591e-85	0.2772	0.163	0.053	1.50761e-80	1 Striated	Inpp5j
	1.42475e-84	0.400411	0.291	0.134	2.43646e-80	1 Striated	Cox7a1
	2.06149e-84	0.333145	0.755	0.54	3.52536e-80	1 Striated	Reep5
	1.79707e-83	0.313486	0.303	0.145	3.07317e-79	1 Striated	Immt
	6.29857e-83	0.297956	0.212	0.084	1.07712e-78	1 Striated	Fam46c
	5.72688e-82	0.434921	0.732	0.522	9.79354e-78	1 Striated	Atp5k
	3.88337e-81	0.350037	0.363	0.192	6.64095e-77	1 Striated	Klf5
	4.2514e-81	0.335342	0.722	0.48	7.27032e-77	1 Striated	Krt7
	6.57683e-81	0.366277	0.472	0.277	1.1247e-76	1 Striated	Uqcrc1
	1.77857e-80	0.373132	0.618	0.403	3.04153e-76	1 Striated	Ndufb5
	4.68753e-80	0.356119	0.624	0.399	8.01615e-76	1 Striated	Ndufa12
	4.70842e-80	0.261083	0.197	0.076	8.05187e-76	1 Striated	Pdxk
	9.82138e-80	0.296306	0.363	0.189	1.67955e-75	1 Striated	Crb3
	1.5212e-79	0.395073	0.524	0.321	2.60141e-75	1 Striated	Mpc2
	6.57661e-79	0.323367	0.423	0.239	1.12467e-74	1 Striated	Clint1
	2.67538e-78	0.285839	0.41	0.223	4.57517e-74	1 Striated	Serpinb6b
	4.39627e-78	0.361965	0.346	0.183	7.51806e-74	1 Striated	Tceal8
	5.14156e-77	0.297688	0.48	0.281	8.79259e-73	1 Striated	Pdlim5
	8.02596e-77	0.317642	0.392	0.215	1.37252e-72	1 Striated	Ndufv1
	2.77946e-76	0.255168	0.301	0.147	4.75315e-72	1 Striated	Fam102a
	9.6876e-76	0.273143	0.311	0.154	1.65668e-71	1 Striated	Slc6a8
	1.97154e-75	0.379678	0.565	0.355	3.37153e-71	1 Striated	Prdx5
	3.27301e-75	0.291947	0.438	0.248	5.59717e-71	1 Striated	Acadl
	4.97419e-75	0.455187	0.593	0.406	8.50636e-71	1 Striated	Dusp1
	5.33577e-74	0.274946	0.244	0.111	9.12471e-70	1 Striated	Suclg2
	1.22468e-73	0.281237	0.345	0.181	2.09433e-69	1 Striated	Slc25a25
	1.68803e-73	0.400287	0.646	0.439	2.88671e-69	1 Striated	Atp5o
	1.72984e-73	0.322135	0.315	0.16	2.95819e-69	1 Striated	Tubb2a
	9.43361e-73	0.314787	0.32	0.166	1.61324e-68	1 Striated	Ly96
	1.13055e-72	0.306341	0.291	0.143	1.93336e-68	1 Striated	Srxn1
	1.27727e-72	0.269087	0.159	0.057	2.18426e-68	1 Striated	Egln3
	1.73632e-71	0.386706	0.58	0.381	2.96928e-67	1 Striated	Ndufb8
	5.5374e-71	0.288154	0.244	0.113	9.4695e-67	1 Striated	Enc1
	8.47852e-71	0.388136	0.644	0.438	1.44991e-66	1 Striated	Atp5f1
	1.18293e-70	0.32144	0.588	0.384	2.02292e-66	1 Striated	Tpd52
	3.63583e-70	0.287425	0.412	0.235	6.21763e-66	1 Striated	Tkt
	7.57612e-70	0.297853	0.365	0.202	1.29559e-65	1 Striated	Aco2
	8.57017e-69	0.253172	0.347	0.186	1.46559e-64	1 Striated	Pdha1
	3.52897e-66	0.264297	0.282	0.14	6.03489e-62	1 Striated	Gm26532
	6.99092e-66	0.264757	0.331	0.18	1.19552e-61	1 Striated	Ppp1r10
	1.98224e-65	0.333321	0.502	0.313	3.38984e-61	1 Striated	Uqcrfs1
	4.52131e-64	0.360809	0.857	0.711	7.7319e-60	1 Striated	Atp5l
	7.57176e-64	0.319279	0.673	0.468	1.29485e-59	1 Striated	Ndufb11
	9.51912e-64	0.251392	0.667	0.461	1.62786e-59	1 Striated	Ctsd
	2.17404e-63	0.295563	0.34	0.188	3.71783e-59	1 Striated	Ndufa10
	5.39794e-62	0.381284	0.997	0.997	9.23102e-58	1 Striated	Malat1
	7.36558e-62	0.326324	0.852	0.7	1.25959e-57	1 Striated	Ndufa4
	1.27795e-60	0.318664	0.32	0.176	2.18543e-56	1 Striated	Ndufv2
	2.21089e-60	0.316948	0.818	0.641	3.78084e-56	1 Striated	Atp5h
	9.05258e-60	0.25942	0.219	0.105	1.54808e-55	1 Striated	Dhrs4
	2.06093e-59	0.379877	0.599	0.408	3.5244e-55	1 Striated	Ndufc1
	6.15867e-59	0.256644	0.348	0.198	1.05319e-54	1 Striated	mt-Nd6
	1.81445e-58	0.691111	0.828	0.703	3.10288e-54	1 Striated	Atf3
	8.17983e-58	0.299413	0.414	0.258	1.39883e-53	1 Striated	Med13
	1.27735e-57	0.296619	0.219	0.107	2.18439e-53	1 Striated	Acat1
	3.20632e-57	0.305344	0.786	0.603	5.48313e-53	1 Striated	Uqcr10
	7.36801e-57	0.375528	0.225	0.112	1.26e-52	1 Striated	Bcl2l14
	2.46725e-56	0.266178	0.317	0.177	4.21925e-52	1 Striated	1110001J03Rik
	4.67911e-54	0.304897	0.434	0.277	8.00174e-50	1 Striated	Pdcd4
	6.69592e-53	0.259198	0.334	0.194	1.14507e-48	1 Striated	Ndufs3
	8.98158e-53	0.277902	0.543	0.357	1.53594e-48	1 Striated	Ndufb10
	1.45822e-52	0.252217	0.293	0.163	2.4937e-48	1 Striated	Uchl3
	1.0066e-50	0.280783	0.51	0.337	1.72139e-46	1 Striated	Ndufc2
	1.19524e-50	0.255631	0.815	0.673	2.04399e-46	1 Striated	Uqcrq
	1.22893e-50	0.267701	0.837	0.697	2.10159e-46	1 Striated	Slc25a3
	2.0835e-50	0.28394	0.581	0.419	3.56299e-46	1 Striated	Crip1
	2.1124e-50	0.272341	0.594	0.423	3.61241e-46	1 Striated	Sec61b
	9.42662e-49	0.271722	0.629	0.437	1.61205e-44	1 Striated	Ndufa11
	1.91104e-47	0.27666	0.524	0.353	3.26808e-43	1 Striated	2410015M20Rik
	6.52193e-47	0.258377	0.506	0.338	1.11531e-42	1 Striated	Mdh2
	4.14501e-44	0.375899	0.881	0.797	7.08839e-40	1 Striated	Hsp90aa1
	8.31979e-43	0.275786	0.318	0.195	1.42277e-38	1 Striated	Etfb
	1.34991e-42	0.283003	0.731	0.565	2.30847e-38	1 Striated	Usmg5
	3.43634e-36	0.260756	0.791	0.646	5.87649e-32	1 Striated	Atp5j2
	1.46551e-33	0.274209	0.341	0.224	2.50617e-29	1 Striated	Lars2
	5.83318e-24	0.44734	0.429	0.326	9.97532e-20	1 Striated	Dnajb1
	2.0391e-13	0.271919	0.768	0.662	3.48706e-09	1 Striated	Dnaja1
	5.94753e-11	0.285388	0.951	0.908	1.01709e-06	1 Striated	Hsp90ab1
	0.000263215	0.607106	0.316	0.271	1	1 Striated	Gm26917
	0	4.69735	0.94	0.102	0	2 Endothelial	Fabp4
	0	3.86998	0.907	0.263	0	2 Endothelial	Tm4sf1
	0	3.83333	0.938	0.1	0	2 Endothelial	Igfbp7
	0	3.48132	0.796	0.035	0	2 Endothelial	Plvap
	0	3.36126	0.685	0.078	0	2 Endothelial	Ctla2a
	0	3.26971	0.779	0.101	0	2 Endothelial	Ly6c1
	0	3.02369	0.696	0.026	0	2 Endothelial	Emcn
	0	2.96153	0.695	0.022	0	2 Endothelial	Flt1
	0	2.92118	0.466	0.039	0	2 Endothelial	Cxcl12
	0	2.8055	0.683	0.071	0	2 Endothelial	Plpp3
	0	2.66518	0.733	0.201	0	2 Endothelial	Rhoc
	0	2.40204	0.566	0.03	0	2 Endothelial	Pecam1
	0	2.39649	0.803	0.339	0	2 Endothelial	Ifitm2
	0	2.37257	0.398	0.021	0	2 Endothelial	Akap12
	0	2.36679	0.466	0.013	0	2 Endothelial	Egfl7
	0	2.33758	0.968	0.559	0	2 Endothelial	Ifitm3
	0	2.33315	0.647	0.161	0	2 Endothelial	Tcf4
	0	2.3089	0.517	0.014	0	2 Endothelial	Cdh5
	0	2.28585	0.511	0.085	0	2 Endothelial	Upp1
	0	2.24827	0.659	0.24	0	2 Endothelial	1810011O10Rik
	0	2.23325	0.486	0.044	0	2 Endothelial	Pltp
	0	2.21784	0.538	0.121	0	2 Endothelial	Rgcc
	0	2.21426	0.465	0.041	0	2 Endothelial	Rnd1
	0	2.19786	0.48	0.037	0	2 Endothelial	Cd200
	0	2.18709	0.623	0.162	0	2 Endothelial	Msn
	0	2.16625	0.462	0.031	0	2 Endothelial	Nrp1
	0	2.16211	0.507	0.134	0	2 Endothelial	Plaur
	0	2.12757	0.42	0.036	0	2 Endothelial	Gng11
	0	2.10624	0.796	0.125	0	2 Endothelial	Srgn
	0	2.08543	0.426	0.015	0	2 Endothelial	Ecscr
	0	2.06939	0.76	0.383	0	2 Endothelial	Ly6a
	0	2.02467	0.453	0.019	0	2 Endothelial	Eng
	0	2.02092	0.425	0.018	0	2 Endothelial	S1pr1
	0	2.01567	0.417	0.012	0	2 Endothelial	Kdr
	0	2.01557	0.405	0.01	0	2 Endothelial	Cd93
	0	2.00502	0.419	0.012	0	2 Endothelial	Rasip1
	0	1.99949	0.515	0.082	0	2 Endothelial	Col4a1
	0	1.94214	0.566	0.112	0	2 Endothelial	Sparc
	0	1.94062	0.304	0.013	0	2 Endothelial	Rbp7
	0	1.9387	0.789	0.475	0	2 Endothelial	Tpm3
	0	1.93826	0.344	0.022	0	2 Endothelial	Iigp1
	0	1.93546	0.405	0.011	0	2 Endothelial	Cyyr1
	0	1.88135	0.442	0.034	0	2 Endothelial	Ebf1
	0	1.86916	0.338	0.011	0	2 Endothelial	Gpihbp1
	0	1.86825	0.377	0.019	0	2 Endothelial	Arhgap31
	0	1.85135	0.401	0.016	0	2 Endothelial	Esam
	0	1.83861	0.429	0.044	0	2 Endothelial	Col4a2
	0	1.82808	0.465	0.071	0	2 Endothelial	Ifi203
	0	1.81851	0.379	0.052	0	2 Endothelial	Plpp1
	0	1.80292	0.331	0.028	0	2 Endothelial	Igfbp3
	0	1.78892	0.367	0.01	0	2 Endothelial	Adgrl4
	0	1.78841	0.397	0.055	0	2 Endothelial	Gja1
	0	1.77447	0.361	0.016	0	2 Endothelial	Apold1
	0	1.70602	0.409	0.06	0	2 Endothelial	Adgrf5
	0	1.69461	0.353	0.008	0	2 Endothelial	Ptprb
	0	1.68605	0.335	0.014	0	2 Endothelial	Ramp2
	0	1.67595	0.192	0.007	0	2 Endothelial	Sele
	0	1.64158	0.384	0.032	0	2 Endothelial	Gimap6
	0	1.6102	0.333	0.023	0	2 Endothelial	Cav1
	0	1.60498	0.487	0.095	0	2 Endothelial	AW112010
	0	1.59559	0.325	0.015	0	2 Endothelial	Thbd
	0	1.59553	0.291	0.007	0	2 Endothelial	Grrp1
	0	1.58596	0.314	0.031	0	2 Endothelial	Mef2c
	0	1.54836	0.331	0.023	0	2 Endothelial	Gngt2
	0	1.53074	0.291	0.011	0	2 Endothelial	Pcdh17
	0	1.52471	0.287	0.027	0	2 Endothelial	Adamts9
	0	1.51656	0.336	0.039	0	2 Endothelial	Sparcl1
	0	1.48817	0.297	0.012	0	2 Endothelial	Podxl
	0	1.48621	0.271	0.007	0	2 Endothelial	Sema7a
	0	1.43486	0.298	0.014	0	2 Endothelial	Cd34
	0	1.43099	0.284	0.031	0	2 Endothelial	Acvrl1
	0	1.42416	0.259	0.016	0	2 Endothelial	Adamts4
	0	1.38269	0.259	0.007	0	2 Endothelial	Sdpr
	0	1.35564	0.245	0.019	0	2 Endothelial	Slfn5
	0	1.25291	0.229	0.007	0	2 Endothelial	Cd300lg
	0	1.24066	0.206	0.006	0	2 Endothelial	Car4
	0	1.22522	0.264	0.024	0	2 Endothelial	Ramp3
	0	1.21582	0.23	0.008	0	2 Endothelial	Icam2
	0	1.19326	0.238	0.018	0	2 Endothelial	Slc43a3
	0	1.15145	0.211	0.005	0	2 Endothelial	Tie1
	0	1.07522	0.198	0.009	0	2 Endothelial	Abcg2
	0	1.03955	0.181	0.006	0	2 Endothelial	Col13a1
	0	1.02215	0.167	0.003	0	2 Endothelial	Myct1
	0	0.941455	0.166	0.003	0	2 Endothelial	Robo4
	7.23994e-308	2.0657	0.704	0.314	1.2381e-303	2 Endothelial	Cdkn1a
	2.96743e-301	1.55063	0.902	0.682	5.0746e-297	2 Endothelial	H2-D1
	6.87005e-300	0.955683	0.167	0.005	1.17485e-295	2 Endothelial	Clic5
	2.12107e-298	1.51461	0.295	0.037	3.62723e-294	2 Endothelial	Ptpre
	2.50724e-298	1.73713	0.871	0.648	4.28763e-294	2 Endothelial	Calm1
	9.86236e-297	1.22084	0.22	0.016	1.68656e-292	2 Endothelial	Pdzd2
	1.52147e-294	2.04295	0.574	0.196	2.60186e-290	2 Endothelial	Ets1
	6.684e-294	0.898794	0.157	0.004	1.14303e-289	2 Endothelial	Sox7
	8.85383e-290	1.99293	0.471	0.115	1.51409e-285	2 Endothelial	Id3
	9.01597e-289	1.26624	0.98	0.908	1.54182e-284	2 Endothelial	Ptma
	2.60903e-286	1.58227	0.351	0.058	4.4617e-282	2 Endothelial	Mndal
	1.48661e-283	1.48406	0.86	0.601	2.54225e-279	2 Endothelial	B2m
	1.85534e-271	1.04251	0.189	0.012	3.17281e-267	2 Endothelial	Tnfrsf10b
	2.87537e-270	1.83591	0.545	0.191	4.91718e-266	2 Endothelial	Sptbn1
	2.05794e-269	1.1129	0.219	0.019	3.51928e-265	2 Endothelial	Fbln2
	2.19737e-269	2.9873	0.205	0.016	3.75772e-265	2 Endothelial	Selp
	1.59381e-268	1.35181	0.235	0.023	2.72557e-264	2 Endothelial	Ifi47
	3.52449e-268	1.15283	0.211	0.017	6.02722e-264	2 Endothelial	Exoc3l4
	2.07339e-265	0.828583	0.147	0.004	3.5457e-261	2 Endothelial	Adcy4
	4.92025e-264	1.25851	0.25	0.028	8.41412e-260	2 Endothelial	Lrrc8c
	3.1371e-258	0.894646	0.171	0.009	5.36476e-254	2 Endothelial	Mmrn2
	1.17686e-256	1.34988	0.204	0.017	2.01254e-252	2 Endothelial	Stc1
	9.64429e-256	0.838288	0.138	0.004	1.64927e-251	2 Endothelial	Btnl9
	1.48724e-253	1.2211	0.246	0.029	2.54334e-249	2 Endothelial	Nrp2
	1.55647e-253	1.0152	0.191	0.014	2.66172e-249	2 Endothelial	Lrrc32
	2.04743e-252	1.24223	0.218	0.021	3.50131e-248	2 Endothelial	Cd36
	3.5303e-251	0.899249	0.248	0.028	6.03716e-247	2 Endothelial	Gm13889
	2.29583e-250	1.7336	0.674	0.309	3.92611e-246	2 Endothelial	Timp3
	2.45693e-246	1.65371	0.468	0.133	4.20159e-242	2 Endothelial	Serpinh1
	2.2329e-244	1.06732	0.983	0.905	3.81848e-240	2 Endothelial	Tmsb4x
	1.22671e-243	1.23452	0.274	0.039	2.0978e-239	2 Endothelial	Ltbp4
	1.21743e-240	0.906456	0.151	0.007	2.08193e-236	2 Endothelial	Snai1
	2.36375e-240	1.23066	0.211	0.021	4.04224e-236	2 Endothelial	Vwa1
	5.6118e-238	1.39332	0.289	0.047	9.59674e-234	2 Endothelial	Slc9a3r2
	5.92521e-236	0.770145	0.134	0.004	1.01327e-231	2 Endothelial	Prex2
	1.56493e-234	0.729019	0.127	0.004	2.67619e-230	2 Endothelial	Unc45b
	9.5263e-231	1.13542	0.242	0.032	1.62909e-226	2 Endothelial	Dlc1
	1.81508e-230	1.28029	0.897	0.739	3.10398e-226	2 Endothelial	H2-K1
	5.48837e-230	2.15977	0.522	0.186	9.38566e-226	2 Endothelial	Icam1
	9.02679e-230	0.717308	0.117	0.002	1.54367e-225	2 Endothelial	Meox1
	1.63811e-227	1.05384	0.172	0.013	2.80134e-223	2 Endothelial	Gbp4
	2.0147e-225	0.902056	0.119	0.003	3.44534e-221	2 Endothelial	Sox17
	1.77381e-224	0.853434	0.132	0.005	3.03339e-220	2 Endothelial	Tcf15
	1.6369e-221	0.686491	0.116	0.003	2.79926e-217	2 Endothelial	Gpr4
	7.17605e-220	0.832588	0.147	0.008	1.22718e-215	2 Endothelial	Syne1
	8.37645e-219	1.39365	0.377	0.092	1.43246e-214	2 Endothelial	H2-Q6
	1.01915e-218	0.947664	0.172	0.014	1.74284e-214	2 Endothelial	Cdc42ep2
	3.52361e-215	1.31377	0.317	0.062	6.02573e-211	2 Endothelial	Tnfaip2
	4.5583e-215	1.64624	0.592	0.269	7.79515e-211	2 Endothelial	Clic4
	9.06569e-215	0.663378	0.113	0.003	1.55032e-210	2 Endothelial	Erg
	1.14977e-210	0.977445	0.127	0.005	1.96622e-206	2 Endothelial	Aqp1
	1.26633e-210	1.32885	0.29	0.053	2.16554e-206	2 Endothelial	Pmp22
	1.07129e-208	0.85712	0.17	0.014	1.83202e-204	2 Endothelial	Ednrb
	7.15829e-208	1.25707	0.896	0.716	1.22414e-203	2 Endothelial	Nfkbia
	1.46065e-206	0.98246	0.223	0.029	2.49786e-202	2 Endothelial	Hspg2
	1.14812e-204	0.819205	0.144	0.009	1.9634e-200	2 Endothelial	Calcrl
	1.63783e-204	0.957131	0.183	0.019	2.80085e-200	2 Endothelial	Dennd5b
	2.90857e-202	0.984385	0.171	0.016	4.97395e-198	2 Endothelial	Agpat4
	4.59658e-202	1.08838	0.237	0.034	7.86061e-198	2 Endothelial	Ifi204
	7.38971e-202	0.686898	0.105	0.002	1.26372e-197	2 Endothelial	Bcl6b
	6.1224e-201	0.718685	0.114	0.004	1.04699e-196	2 Endothelial	Parvb
	1.13137e-197	1.6102	0.565	0.255	1.93476e-193	2 Endothelial	H2-Q4
	2.35161e-196	0.975938	0.177	0.018	4.02149e-192	2 Endothelial	Bvht
	1.59144e-191	1.20488	0.32	0.07	2.72153e-187	2 Endothelial	Fxyd5
	2.01601e-188	2.0886	0.871	0.668	3.44757e-184	2 Endothelial	Hspb1
	4.05534e-187	0.608324	0.101	0.003	6.93504e-183	2 Endothelial	Tek
	1.20077e-184	0.671793	0.105	0.003	2.05344e-180	2 Endothelial	Ces2e
	7.29601e-180	0.952071	0.132	0.009	1.24769e-175	2 Endothelial	Tfpi2
	1.1944e-175	1.852	0.707	0.448	2.04254e-171	2 Endothelial	Ier3
	3.57039e-175	0.961347	0.183	0.023	6.10572e-171	2 Endothelial	Dab2
	3.87106e-175	0.732553	0.989	0.969	6.6199e-171	2 Endothelial	Tpt1
	1.43266e-172	1.12742	0.26	0.052	2.45e-168	2 Endothelial	Tgm2
	2.18933e-171	1.46942	0.529	0.244	3.74398e-167	2 Endothelial	Gnai2
	2.3764e-170	0.790107	0.121	0.008	4.06388e-166	2 Endothelial	Eml1
	2.41585e-170	1.31663	0.294	0.071	4.13135e-166	2 Endothelial	Lrrc8a
	7.16168e-170	1.10284	0.202	0.031	1.22472e-165	2 Endothelial	Fam101b
	1.66049e-168	1.07968	0.219	0.037	2.8396e-164	2 Endothelial	Jam2
	3.92695e-168	0.796476	0.142	0.013	6.71548e-164	2 Endothelial	Nav1
	8.31364e-167	2.28064	0.152	0.016	1.42172e-162	2 Endothelial	Csf3
	3.8187e-166	1.21782	0.295	0.072	6.53035e-162	2 Endothelial	Ece1
	5.89284e-166	1.73783	0.66	0.406	1.00774e-161	2 Endothelial	Emp1
	5.46955e-164	1.29255	0.316	0.084	9.35348e-160	2 Endothelial	Plscr2
	1.17683e-163	1.26382	0.342	0.099	2.01249e-159	2 Endothelial	Osmr
	7.43497e-163	0.704507	0.117	0.008	1.27145e-158	2 Endothelial	Gm4070
	1.59725e-162	0.861406	0.159	0.018	2.73145e-158	2 Endothelial	Stom
	2.41619e-158	0.595691	0.102	0.005	4.13193e-154	2 Endothelial	Hmcn1
	5.53273e-157	1.20623	0.286	0.072	9.46153e-153	2 Endothelial	Ralb
	2.22449e-154	1.32311	0.214	0.039	3.80411e-150	2 Endothelial	Id1
	8.16798e-153	1.0362	0.191	0.031	1.39681e-148	2 Endothelial	Inhbb
	8.83215e-147	1.28346	0.68	0.474	1.51039e-142	2 Endothelial	Cd81
	1.64826e-146	0.662663	0.13	0.013	2.8187e-142	2 Endothelial	Itga1
	3.96448e-146	0.96839	0.992	0.969	6.77966e-142	2 Endothelial	Actb
	5.09832e-146	0.637654	0.109	0.008	8.71864e-142	2 Endothelial	Rapgef4
	2.09255e-145	0.654754	0.101	0.006	3.57848e-141	2 Endothelial	Jam3
	4.74152e-145	1.32482	0.403	0.147	8.10847e-141	2 Endothelial	Socs3
	2.2866e-142	0.898284	0.191	0.032	3.91031e-138	2 Endothelial	Mnda
	4.50216e-142	1.3097	0.346	0.111	7.69914e-138	2 Endothelial	Bst2
	1.2026e-141	0.712041	0.136	0.015	2.05656e-137	2 Endothelial	Fli1
	1.0101e-139	1.4491	0.421	0.176	1.72737e-135	2 Endothelial	Klf7
	1.30616e-139	1.7839	0.4	0.153	2.23367e-135	2 Endothelial	Klf2
	3.21991e-139	0.71109	0.617	0.351	5.50636e-135	2 Endothelial	Cst3
	4.14933e-139	1.00315	0.205	0.04	7.09576e-135	2 Endothelial	Entpd1
	5.50212e-139	1.30455	0.466	0.196	9.40918e-135	2 Endothelial	Cald1
	8.16036e-138	1.39307	0.428	0.184	1.3955e-133	2 Endothelial	Tinagl1
	6.35829e-136	1.27974	0.42	0.163	1.08733e-131	2 Endothelial	Isg15
	5.8499e-134	1.17293	0.289	0.084	1.00039e-129	2 Endothelial	Epas1
	1.87589e-133	1.02578	0.848	0.733	3.20796e-129	2 Endothelial	Junb
	3.43975e-132	1.55955	0.587	0.362	5.88232e-128	2 Endothelial	Sgk1
	5.33023e-132	0.881936	0.208	0.041	9.11523e-128	2 Endothelial	AI607873
	4.72759e-128	1.76871	0.598	0.38	8.08466e-124	2 Endothelial	Hbegf
	2.36117e-127	0.762166	0.147	0.021	4.03783e-123	2 Endothelial	Grasp
	2.5114e-127	1.50199	0.455	0.224	4.29475e-123	2 Endothelial	Noct
	5.47977e-126	0.865882	0.171	0.03	9.37095e-122	2 Endothelial	Plxna2
	6.72044e-126	0.681977	0.132	0.016	1.14926e-121	2 Endothelial	Fam65a
	8.25991e-126	0.937171	0.198	0.041	1.41253e-121	2 Endothelial	Plcb1
	7.94677e-125	1.19141	0.263	0.073	1.35898e-120	2 Endothelial	Prkcdbp
	3.36962e-124	1.01626	0.233	0.058	5.76239e-120	2 Endothelial	Bcam
	4.89489e-123	0.680667	0.136	0.018	8.37075e-119	2 Endothelial	Col15a1
	2.63184e-122	0.576683	0.1	0.008	4.50072e-118	2 Endothelial	Sema3f
	9.48213e-119	0.796191	0.214	0.048	1.62154e-114	2 Endothelial	Rsad2
	1.46294e-118	0.670857	0.971	0.939	2.50178e-114	2 Endothelial	Eif1
	2.22948e-117	0.881458	0.171	0.031	3.81263e-113	2 Endothelial	Procr
	8.73032e-116	1.13109	0.29	0.095	1.49297e-111	2 Endothelial	Sntb2
	3.19418e-114	0.614839	0.105	0.011	5.46236e-110	2 Endothelial	Tnfsf10
	3.39401e-114	0.771781	0.15	0.025	5.80409e-110	2 Endothelial	Elk3
	3.65691e-114	0.949945	0.805	0.703	6.25369e-110	2 Endothelial	Itm2b
	4.24262e-114	1.17863	0.281	0.089	7.2553e-110	2 Endothelial	Adamts1
	2.11041e-110	0.7367	0.127	0.018	3.60901e-106	2 Endothelial	Gbp5
	4.32558e-110	0.813914	0.168	0.033	7.39717e-106	2 Endothelial	Ppp1r18
	1.49777e-109	1.06033	0.823	0.738	2.56133e-105	2 Endothelial	Lmna
	2.57466e-108	1.48081	0.367	0.154	4.40293e-104	2 Endothelial	Gbp2
	5.44041e-108	0.848303	0.153	0.028	9.30365e-104	2 Endothelial	Scarb1
	7.16382e-107	0.685298	0.12	0.016	1.22508e-102	2 Endothelial	Gimap5
	7.78354e-107	0.772241	0.159	0.03	1.33106e-102	2 Endothelial	Rnf125
	3.68433e-106	1.2539	0.571	0.388	6.30057e-102	2 Endothelial	Rap1b
	5.7013e-106	0.749461	0.141	0.023	9.74979e-102	2 Endothelial	Cd274
	1.21768e-105	1.08543	0.735	0.628	2.08235e-101	2 Endothelial	Clic1
	1.90408e-105	0.845041	0.158	0.03	3.25616e-101	2 Endothelial	Arhgef7
	5.18909e-105	1.29846	0.546	0.346	8.87387e-101	2 Endothelial	Pnp
	1.1934e-103	1.149	0.462	0.239	2.04083e-99	2 Endothelial	Pde4b
	1.65137e-103	1.18369	0.612	0.458	2.824e-99	2 Endothelial	Arpc3
	3.00622e-103	1.05461	0.231	0.067	5.14094e-99	2 Endothelial	Tmem2
	6.46002e-102	0.877085	0.123	0.018	1.10473e-97	2 Endothelial	Il6
	4.62238e-101	1.03957	0.245	0.074	7.90473e-97	2 Endothelial	Parp14
	5.37625e-99	1.22371	0.469	0.267	9.19392e-95	2 Endothelial	Rassf1
	2.48609e-98	1.24798	0.56	0.381	4.25146e-94	2 Endothelial	Ppp1r2
	3.19269e-96	0.999521	0.226	0.067	5.45982e-92	2 Endothelial	Rtp4
	3.6523e-96	0.691708	0.136	0.024	6.2458e-92	2 Endothelial	Gpr146
	6.71281e-96	0.840337	0.188	0.047	1.14796e-91	2 Endothelial	Apbb2
	7.07761e-96	0.825239	0.194	0.049	1.21034e-91	2 Endothelial	Rhoj
	1.18376e-95	1.08614	0.675	0.507	2.02435e-91	2 Endothelial	Ier2
	3.80059e-94	1.02102	0.664	0.53	6.49939e-90	2 Endothelial	Dynll1
	3.98203e-93	0.792855	0.162	0.036	6.80967e-89	2 Endothelial	Trim30a
	2.02321e-92	0.728022	0.145	0.029	3.45989e-88	2 Endothelial	Dpysl2
	1.23162e-91	0.566829	0.102	0.014	2.10619e-87	2 Endothelial	Ubash3b
	2.12151e-91	1.13043	0.475	0.268	3.628e-87	2 Endothelial	Litaf
	3.23491e-91	1.1169	0.306	0.125	5.53202e-87	2 Endothelial	Adgrg1
	3.77555e-91	0.90888	0.202	0.056	6.45657e-87	2 Endothelial	Sh2b3
	8.30896e-91	1.00197	0.219	0.065	1.42091e-86	2 Endothelial	Ier5l
	1.29312e-89	0.608604	0.117	0.019	2.21137e-85	2 Endothelial	Plekho2
	1.93284e-89	0.862979	0.751	0.664	3.30535e-85	2 Endothelial	Mcl1
	3.11618e-89	0.831204	0.143	0.029	5.32898e-85	2 Endothelial	Ctla2b
	5.19898e-89	0.615062	0.111	0.017	8.89078e-85	2 Endothelial	Heg1
	2.44224e-88	0.669114	0.12	0.02	4.17647e-84	2 Endothelial	Gbp3
	3.53741e-88	0.795444	0.168	0.04	6.04932e-84	2 Endothelial	Gbp7
	2.51001e-85	1.16397	0.379	0.19	4.29236e-81	2 Endothelial	Mgll
	5.23765e-85	1.16032	0.4	0.213	8.95691e-81	2 Endothelial	Cflar
	8.13287e-84	0.804304	0.741	0.594	1.3908e-79	2 Endothelial	Gadd45b
	2.24333e-82	0.975272	0.717	0.636	3.83631e-78	2 Endothelial	Eif2s2
	5.21612e-82	1.41097	0.588	0.431	8.92009e-78	2 Endothelial	Gadd45g
	7.03105e-82	0.88367	0.174	0.046	1.20238e-77	2 Endothelial	Tmem140
	1.24653e-79	1.06973	0.299	0.127	2.13169e-75	2 Endothelial	Psmb8
	2.21761e-79	0.961037	0.235	0.083	3.79234e-75	2 Endothelial	Bnip2
	7.65922e-79	0.911797	0.211	0.068	1.3098e-74	2 Endothelial	Adgrl2
	3.29684e-78	1.14225	0.391	0.21	5.63793e-74	2 Endothelial	Kitl
	5.83057e-77	0.396987	0.992	0.99	9.97086e-73	2 Endothelial	Gm42418
	1.98149e-75	0.787311	0.168	0.047	3.38855e-71	2 Endothelial	Peak1
	3.05293e-75	0.683502	0.102	0.017	5.22081e-71	2 Endothelial	Serpine1
	3.855e-75	0.722258	0.144	0.035	6.59243e-71	2 Endothelial	Fam43a
	3.72204e-74	0.996854	0.208	0.07	6.36507e-70	2 Endothelial	Cdc42ep3
	5.80365e-72	0.593346	0.106	0.02	9.92483e-68	2 Endothelial	Eva1b
	1.30962e-71	1.17378	0.51	0.363	2.23958e-67	2 Endothelial	Fermt2
	5.0819e-71	0.708133	0.159	0.042	8.69056e-67	2 Endothelial	Neurl3
	1.52596e-70	0.858998	0.204	0.068	2.60954e-66	2 Endothelial	Ccnd2
	2.48771e-69	0.660064	0.115	0.024	4.25423e-65	2 Endothelial	Ifi44
	8.25951e-69	0.630337	0.124	0.028	1.41246e-64	2 Endothelial	Tspan4
	2.83892e-68	0.765589	0.168	0.05	4.85484e-64	2 Endothelial	Notch1
	6.69252e-68	0.623218	0.27	0.106	1.14449e-63	2 Endothelial	Vim
	1.77722e-67	0.84412	0.248	0.098	3.03923e-63	2 Endothelial	H2-Q7
	1.09951e-66	1.10086	0.513	0.363	1.88026e-62	2 Endothelial	Kdm6b
	2.96175e-66	1.25633	0.512	0.392	5.0649e-62	2 Endothelial	Rdx
	5.26851e-66	1.11032	0.392	0.235	9.00968e-62	2 Endothelial	Rab11a
	8.41479e-66	0.894867	0.209	0.077	1.43901e-61	2 Endothelial	Uaca
	5.21882e-64	0.742554	0.164	0.05	8.9247e-60	2 Endothelial	Trim47
	4.43229e-63	1.08459	0.317	0.165	7.57966e-59	2 Endothelial	4931406P16Rik
	4.82119e-63	0.808888	0.189	0.065	8.24471e-59	2 Endothelial	Fmo2
	9.65646e-63	0.616784	0.106	0.022	1.65135e-58	2 Endothelial	Lmo2
	1.91372e-62	0.586991	0.857	0.84	3.27266e-58	2 Endothelial	Chchd2
	9.21459e-62	1.08449	0.486	0.361	1.57579e-57	2 Endothelial	Fkbp1a
	9.85615e-62	1.0157	0.298	0.149	1.6855e-57	2 Endothelial	Bmpr2
	5.46407e-61	0.494976	0.101	0.02	9.34411e-57	2 Endothelial	Nid1
	5.60702e-61	0.631063	0.137	0.037	9.58856e-57	2 Endothelial	Ptprg
	1.14729e-60	0.976389	0.329	0.176	1.96198e-56	2 Endothelial	Wwtr1
	1.66153e-60	1.06147	0.259	0.117	2.84139e-56	2 Endothelial	Slc6a6
	4.03009e-60	0.356566	0.959	0.916	6.89186e-56	2 Endothelial	Rps27
	1.98817e-59	0.905869	0.222	0.09	3.39997e-55	2 Endothelial	Irf7
	3.30182e-59	0.758526	0.752	0.69	5.64644e-55	2 Endothelial	Dnaja1
	5.53929e-58	0.636549	0.135	0.037	9.47274e-54	2 Endothelial	Phldb1
	1.65495e-57	0.744561	0.143	0.041	2.83013e-53	2 Endothelial	Samsn1
	2.12796e-57	0.861271	0.216	0.087	3.63903e-53	2 Endothelial	Swap70
	2.51667e-57	0.840168	0.269	0.123	4.30375e-53	2 Endothelial	Tgfb1
	3.44831e-57	0.977295	0.617	0.511	5.89695e-53	2 Endothelial	Mast4
	1.21169e-56	0.629562	0.794	0.742	2.07211e-52	2 Endothelial	Myl6
	1.53495e-56	1.01339	0.515	0.401	2.62491e-52	2 Endothelial	Dnajb6
	2.33949e-56	1.03114	0.406	0.265	4.00076e-52	2 Endothelial	Luzp1
	3.16857e-56	0.938548	0.274	0.133	5.41858e-52	2 Endothelial	Ptrf
	7.47942e-55	0.380342	0.949	0.932	1.27905e-50	2 Endothelial	H3f3b
	1.84855e-54	0.886995	0.226	0.098	3.16121e-50	2 Endothelial	Jak2
	2.77468e-54	1.04694	0.443	0.311	4.74498e-50	2 Endothelial	Sertad1
	3.69364e-54	0.561107	0.11	0.027	6.31649e-50	2 Endothelial	St8sia4
	6.56264e-54	0.59823	0.113	0.029	1.12228e-49	2 Endothelial	Fscn1
	1.46703e-53	1.20522	0.35	0.202	2.50877e-49	2 Endothelial	Irf1
	2.92643e-53	0.946753	0.28	0.142	5.00448e-49	2 Endothelial	Tshz2
	1.26911e-52	0.989382	0.258	0.124	2.17031e-48	2 Endothelial	Tubb6
	2.47249e-52	0.555146	0.102	0.025	4.22821e-48	2 Endothelial	Cfap43
	2.9808e-52	0.653846	0.127	0.037	5.09747e-48	2 Endothelial	Cdk17
	2.10573e-51	0.84851	0.186	0.073	3.60101e-47	2 Endothelial	Xaf1
	2.88629e-51	0.990464	0.275	0.144	4.93584e-47	2 Endothelial	Tmem33
	4.39926e-51	0.825706	0.289	0.149	7.52318e-47	2 Endothelial	Mfge8
	2.45442e-50	0.66174	0.799	0.775	4.1973e-46	2 Endothelial	Jund
	3.31031e-50	0.729617	0.722	0.719	5.66096e-46	2 Endothelial	Uqcrq
	4.29111e-50	0.632906	0.103	0.026	7.33823e-46	2 Endothelial	Slco2a1
	6.61142e-50	0.495313	0.105	0.026	1.13062e-45	2 Endothelial	Itga5
	5.63399e-49	0.542993	0.841	0.81	9.63469e-45	2 Endothelial	Ddx5
	6.0344e-47	0.496197	0.109	0.03	1.03194e-42	2 Endothelial	Pros1
	7.78604e-47	0.959538	0.25	0.127	1.33149e-42	2 Endothelial	Arhgap29
	1.04203e-46	0.872704	0.235	0.114	1.78198e-42	2 Endothelial	Rps6ka3
	1.36054e-46	1.14624	0.349	0.223	2.32666e-42	2 Endothelial	Uap1
	4.07042e-46	0.824196	0.573	0.516	6.96083e-42	2 Endothelial	Fus
	3.2636e-45	0.878483	0.442	0.319	5.58108e-41	2 Endothelial	Nfib
	4.12472e-45	0.849418	0.232	0.112	7.05368e-41	2 Endothelial	Pdlim7
	2.44182e-44	0.815102	0.25	0.127	4.17575e-40	2 Endothelial	Sepp1
	3.43184e-44	0.688955	0.14	0.049	5.8688e-40	2 Endothelial	Ncoa7
	1.97152e-43	0.699797	0.175	0.071	3.3715e-39	2 Endothelial	Tle4
	2.42714e-43	0.722782	0.158	0.061	4.15065e-39	2 Endothelial	Fez2
	2.81388e-42	0.916955	0.319	0.196	4.81202e-38	2 Endothelial	Cpne8
	2.9441e-42	0.659072	0.13	0.044	5.0347e-38	2 Endothelial	Phf11d
	6.95957e-42	0.862476	0.234	0.119	1.19016e-37	2 Endothelial	Fas
	1.40022e-41	0.616326	0.126	0.043	2.39452e-37	2 Endothelial	Socs5
	3.82503e-41	0.718507	0.166	0.068	6.54119e-37	2 Endothelial	Itpkb
	3.83128e-41	0.846221	0.229	0.114	6.55188e-37	2 Endothelial	Tifa
	8.17451e-41	0.983329	0.333	0.218	1.39792e-36	2 Endothelial	Picalm
	1.40126e-40	0.910167	0.452	0.348	2.39629e-36	2 Endothelial	S100a13
	2.0599e-40	0.639536	0.142	0.052	3.52263e-36	2 Endothelial	Jdp2
	1.17485e-38	1.07969	0.311	0.188	2.0091e-34	2 Endothelial	Cyr61
	1.2956e-38	0.798725	0.23	0.118	2.21561e-34	2 Endothelial	Kctd12
	2.21795e-38	0.268294	0.943	0.92	3.79291e-34	2 Endothelial	Rps14
	3.96335e-38	0.51386	0.802	0.811	6.77772e-34	2 Endothelial	Gapdh
	4.34008e-38	0.750017	0.646	0.631	7.42198e-34	2 Endothelial	Eif5
	4.81643e-38	0.872535	0.302	0.187	8.23658e-34	2 Endothelial	Spop
	1.2251e-37	0.487395	0.109	0.035	2.09505e-33	2 Endothelial	Frmd4a
	1.93675e-37	0.574807	0.117	0.04	3.31203e-33	2 Endothelial	Prkch
	2.92105e-37	0.725039	0.187	0.087	4.99529e-33	2 Endothelial	Gcnt2
	2.96746e-37	0.823252	0.504	0.435	5.07465e-33	2 Endothelial	Arpc1b
	9.70659e-37	0.382065	0.943	0.945	1.65992e-32	2 Endothelial	Hspa8
	1.21653e-36	0.635006	0.671	0.627	2.08038e-32	2 Endothelial	Top1
	4.01216e-35	0.927011	0.326	0.221	6.8612e-31	2 Endothelial	Mef2a
	6.1873e-35	0.473468	0.798	0.738	1.05809e-30	2 Endothelial	Jun
	9.81432e-35	0.697007	0.174	0.081	1.67835e-30	2 Endothelial	Ptpn12
	1.51991e-34	0.718944	0.186	0.09	2.5992e-30	2 Endothelial	Etnk1
	1.71401e-34	0.661577	0.155	0.067	2.93112e-30	2 Endothelial	Adam15
	2.33186e-34	0.548279	0.68	0.657	3.98772e-30	2 Endothelial	Rbm39
	4.35251e-34	0.719156	0.187	0.092	7.44323e-30	2 Endothelial	Nck1
	4.52997e-34	0.792898	0.192	0.095	7.74671e-30	2 Endothelial	Ddit4
	7.08255e-34	0.705173	0.598	0.562	1.21119e-29	2 Endothelial	Cfl1
	2.15712e-33	0.984639	0.335	0.229	3.68889e-29	2 Endothelial	Rhob
	3.81617e-33	0.555581	0.71	0.72	6.52603e-29	2 Endothelial	Gng5
	3.97509e-33	0.523674	0.114	0.041	6.79781e-29	2 Endothelial	Tmem173
	7.11951e-33	0.903037	0.468	0.407	1.21751e-28	2 Endothelial	Nhp2l1
	2.34658e-32	0.89897	0.392	0.303	4.01288e-28	2 Endothelial	Arpc5
	3.13209e-32	0.574904	0.675	0.647	5.35619e-28	2 Endothelial	Myl12a
	3.28346e-32	0.794553	0.526	0.47	5.61504e-28	2 Endothelial	Spag9
	1.02775e-31	0.614684	0.145	0.063	1.75756e-27	2 Endothelial	Triobp
	1.40615e-31	0.871164	0.389	0.304	2.40465e-27	2 Endothelial	Ehd4
	3.18317e-31	0.586986	0.139	0.06	5.44354e-27	2 Endothelial	Cav2
	9.57328e-31	0.571537	0.118	0.046	1.63713e-26	2 Endothelial	Il1r1
	3.01239e-30	0.667833	0.143	0.063	5.15149e-26	2 Endothelial	Snrk
	3.22101e-30	0.554881	0.125	0.05	5.50824e-26	2 Endothelial	Il4ra
	4.78475e-30	0.609356	0.14	0.061	8.18239e-26	2 Endothelial	Psmb10
	6.54635e-30	0.739394	0.181	0.093	1.11949e-25	2 Endothelial	Xiap
	8.38211e-30	1.06941	0.35	0.261	1.43342e-25	2 Endothelial	Pim3
	1.52552e-29	0.607169	0.149	0.068	2.6088e-25	2 Endothelial	Rnf213
	2.82774e-29	0.391682	0.171	0.08	4.83572e-25	2 Endothelial	Slfn2
	1.2698e-28	0.738624	0.523	0.464	2.17149e-24	2 Endothelial	Tpm4
	1.5055e-28	0.592934	0.165	0.08	2.57455e-24	2 Endothelial	B4galt1
	1.76777e-28	0.748411	0.201	0.111	3.02307e-24	2 Endothelial	Prnp
	2.35831e-28	0.666213	0.158	0.076	4.03295e-24	2 Endothelial	Crlf2
	5.26992e-28	0.48161	0.133	0.057	9.01209e-24	2 Endothelial	Amotl1
	7.38056e-28	0.776782	0.252	0.157	1.26215e-23	2 Endothelial	H2-T23
	9.56256e-28	0.348488	0.353	0.233	1.63529e-23	2 Endothelial	Cxcl1
	1.22767e-27	0.78866	0.481	0.439	2.09944e-23	2 Endothelial	Sh3glb1
	1.43858e-27	0.706912	0.199	0.109	2.46012e-23	2 Endothelial	Tap1
	6.04579e-27	0.635662	0.189	0.101	1.03389e-22	2 Endothelial	Rras
	6.18238e-27	0.760563	0.209	0.119	1.05725e-22	2 Endothelial	Tnip1
	6.44673e-27	0.337563	0.772	0.747	1.10246e-22	2 Endothelial	Hspa5
	8.24379e-27	0.613658	0.57	0.5	1.40977e-22	2 Endothelial	Egr1
	2.54155e-26	0.53956	0.123	0.053	4.3463e-22	2 Endothelial	Piezo1
	5.49152e-26	0.826574	0.241	0.151	9.39105e-22	2 Endothelial	Socs2
	7.15765e-26	0.578667	0.139	0.065	1.22403e-21	2 Endothelial	Asap1
	7.35147e-26	0.734671	0.487	0.448	1.25718e-21	2 Endothelial	Srsf5
	8.12567e-26	0.616784	0.159	0.08	1.38957e-21	2 Endothelial	Spred1
	1.06602e-25	0.632332	0.147	0.071	1.82301e-21	2 Endothelial	Vamp5
	1.37708e-25	0.798088	0.334	0.25	2.35495e-21	2 Endothelial	Jak1
	1.50611e-25	0.514557	0.102	0.041	2.57559e-21	2 Endothelial	Mrrf
	1.77609e-25	0.368046	0.105	0.041	3.03729e-21	2 Endothelial	Zeb1
	4.86612e-25	0.390762	0.977	0.978	8.32155e-21	2 Endothelial	Actg1
	9.32036e-25	0.759691	0.307	0.209	1.59387e-20	2 Endothelial	Txnip
	1.20325e-24	0.807177	0.345	0.267	2.05767e-20	2 Endothelial	Sbds
	1.25541e-24	0.504381	0.123	0.055	2.14687e-20	2 Endothelial	Utrn
	1.43186e-24	0.490434	0.115	0.05	2.44863e-20	2 Endothelial	P4ha1
	2.68418e-24	0.464568	0.101	0.041	4.59021e-20	2 Endothelial	Myadm
	2.98601e-24	0.788395	0.351	0.271	5.10638e-20	2 Endothelial	Mbnl1
	5.19458e-24	0.716648	0.281	0.193	8.88325e-20	2 Endothelial	Map4k4
	7.84715e-24	0.68129	0.536	0.509	1.34194e-19	2 Endothelial	Ppp1r15a
	8.84399e-24	0.647023	0.205	0.119	1.51241e-19	2 Endothelial	Plk2
	9.85135e-24	0.561026	0.144	0.071	1.68468e-19	2 Endothelial	Ppfibp1
	1.04347e-23	0.525693	0.121	0.055	1.78444e-19	2 Endothelial	Adrb2
	1.34482e-23	0.90572	0.31	0.233	2.29977e-19	2 Endothelial	Pdlim1
	1.71992e-23	0.502052	0.106	0.045	2.94123e-19	2 Endothelial	Pkig
	2.13253e-23	0.804174	0.356	0.286	3.64684e-19	2 Endothelial	Cltb
	5.72864e-23	0.5116	0.105	0.044	9.79654e-19	2 Endothelial	Abca1
	8.12868e-23	0.57104	0.411	0.317	1.39009e-18	2 Endothelial	Pim1
	1.08593e-22	0.558475	0.609	0.621	1.85706e-18	2 Endothelial	Ube2d3
	1.46567e-22	0.751007	0.276	0.194	2.50645e-18	2 Endothelial	Tuba1b
	1.57248e-22	0.806506	0.399	0.339	2.6891e-18	2 Endothelial	Actr3
	2.26252e-22	0.59274	0.553	0.546	3.86913e-18	2 Endothelial	Rhoa
	2.89331e-22	0.774483	0.298	0.219	4.94784e-18	2 Endothelial	Cd47
	2.91311e-22	0.753478	0.362	0.294	4.98172e-18	2 Endothelial	Anxa7
	4.3838e-22	0.697767	0.472	0.44	7.49673e-18	2 Endothelial	Arf4
	1.00298e-21	0.551235	0.611	0.616	1.71519e-17	2 Endothelial	Srsf2
	2.03213e-21	0.562693	0.145	0.076	3.47515e-17	2 Endothelial	Git1
	3.46744e-21	0.633003	0.517	0.503	5.92968e-17	2 Endothelial	Selk
	3.9382e-21	0.728308	0.364	0.297	6.73471e-17	2 Endothelial	Srsf7
	5.43954e-21	0.725227	0.456	0.416	9.30215e-17	2 Endothelial	Arpc2
	9.19236e-21	1.33121	0.12	0.058	1.57198e-16	2 Endothelial	Vcam1
	1.09809e-20	0.434269	0.111	0.051	1.87784e-16	2 Endothelial	Lmcd1
	1.25064e-20	0.56818	0.146	0.077	2.13872e-16	2 Endothelial	Sash1
	1.50362e-20	0.525813	0.525	0.465	2.57134e-16	2 Endothelial	Crip1
	1.5166e-20	0.589278	0.167	0.095	2.59354e-16	2 Endothelial	Foxo1
	3.13791e-20	0.686179	0.474	0.446	5.36614e-16	2 Endothelial	Ldha
	3.62527e-20	0.718463	0.274	0.199	6.19958e-16	2 Endothelial	Qk
	3.72824e-20	0.465291	0.107	0.049	6.37566e-16	2 Endothelial	Dhrs3
	6.95896e-20	0.652716	0.444	0.407	1.19005e-15	2 Endothelial	Gnb1
	7.15354e-20	0.529548	0.537	0.534	1.22333e-15	2 Endothelial	Laptm4a
	8.41014e-20	0.48549	0.108	0.05	1.43822e-15	2 Endothelial	Zfp503
	1.75205e-19	0.413081	0.104	0.047	2.99617e-15	2 Endothelial	Prr7
	1.85011e-19	0.408249	0.676	0.682	3.16387e-15	2 Endothelial	Pnrc1
	3.19046e-19	0.793831	0.363	0.309	5.45601e-15	2 Endothelial	Elf1
	7.92836e-19	0.411384	0.104	0.048	1.35583e-14	2 Endothelial	Fyn
	1.28334e-18	0.549162	0.134	0.072	2.19464e-14	2 Endothelial	Pgm1
	2.35152e-18	0.56493	0.165	0.098	4.02134e-14	2 Endothelial	Vamp3
	5.56972e-18	0.672689	0.256	0.182	9.52479e-14	2 Endothelial	Arid5a
	6.60291e-18	0.517514	0.513	0.477	1.12916e-13	2 Endothelial	Cebpb
	6.77909e-18	0.611052	0.173	0.105	1.15929e-13	2 Endothelial	Samd9l
	7.73053e-18	0.562344	0.155	0.09	1.322e-13	2 Endothelial	Nr1h2
	9.99656e-18	0.545706	0.127	0.067	1.70951e-13	2 Endothelial	Tsc22d3
	2.84887e-17	0.441466	0.112	0.056	4.87184e-13	2 Endothelial	Rai14
	4.24793e-17	1.30069	0.596	0.576	7.26439e-13	2 Endothelial	Hspa1a
	5.13323e-17	0.603614	0.408	0.36	8.77834e-13	2 Endothelial	Itgb1
	7.53928e-17	0.649774	0.459	0.442	1.28929e-12	2 Endothelial	Rac1
	8.77233e-17	0.753396	0.335	0.279	1.50016e-12	2 Endothelial	Hif1a
	1.05197e-16	0.562665	0.529	0.539	1.79897e-12	2 Endothelial	Cdc42
	1.33273e-16	0.655239	0.213	0.143	2.27911e-12	2 Endothelial	Casp4
	2.10435e-16	0.821181	0.586	0.575	3.59865e-12	2 Endothelial	Hspa1b
	5.32359e-16	0.516855	0.122	0.066	9.10387e-12	2 Endothelial	Proser2
	5.58192e-16	0.632788	0.19	0.125	9.54563e-12	2 Endothelial	Cdc42ep4
	7.66375e-16	0.452602	0.11	0.057	1.31058e-11	2 Endothelial	Trim25
	1.03805e-15	0.666531	0.247	0.182	1.77517e-11	2 Endothelial	Gch1
	1.04201e-15	0.517322	0.166	0.103	1.78194e-11	2 Endothelial	Pxn
	1.458e-15	0.507523	0.513	0.492	2.49332e-11	2 Endothelial	AY036118
	1.49499e-15	0.517619	0.511	0.504	2.55658e-11	2 Endothelial	Srsf3
	1.74331e-15	0.410945	0.671	0.682	2.98123e-11	2 Endothelial	Tagln2
	2.79657e-15	0.453681	0.111	0.059	4.78242e-11	2 Endothelial	Pde12
	4.31446e-15	0.522463	0.151	0.092	7.37816e-11	2 Endothelial	Ifnar2
	4.41307e-15	0.615189	0.177	0.115	7.54679e-11	2 Endothelial	Ifi35
	6.64262e-15	0.630846	0.201	0.137	1.13595e-10	2 Endothelial	Anp32a
	6.98635e-15	0.642241	0.483	0.483	1.19474e-10	2 Endothelial	Tubb4b
	7.42595e-15	0.913722	0.329	0.287	1.26991e-10	2 Endothelial	Mrpl33
	7.85876e-15	0.538826	0.135	0.079	1.34393e-10	2 Endothelial	Bcar1
	9.84295e-15	0.628009	0.19	0.129	1.68324e-10	2 Endothelial	Taf7
	1.91293e-14	0.662742	0.235	0.176	3.27131e-10	2 Endothelial	Znrf1
	1.91933e-14	0.611641	0.198	0.136	3.28225e-10	2 Endothelial	Pls3
	3.92747e-14	0.837085	0.247	0.187	6.71637e-10	2 Endothelial	Rcan1
	6.2771e-14	0.426869	0.156	0.096	1.07345e-09	2 Endothelial	Ccnd1
	1.02972e-13	0.670987	0.381	0.346	1.76093e-09	2 Endothelial	Skil
	1.23686e-13	0.65475	0.314	0.268	2.11515e-09	2 Endothelial	Serinc3
	1.45601e-13	0.433942	0.1	0.053	2.48992e-09	2 Endothelial	Mitd1
	1.47442e-13	0.536616	0.119	0.068	2.5214e-09	2 Endothelial	Smco4
	1.59947e-13	0.564518	0.281	0.221	2.73526e-09	2 Endothelial	Rel
	1.81283e-13	0.490235	0.547	0.577	3.10013e-09	2 Endothelial	Son
	3.38984e-13	0.608693	0.273	0.217	5.79697e-09	2 Endothelial	Psme2
	3.93655e-13	0.396706	0.103	0.056	6.73189e-09	2 Endothelial	H2-T22
	4.81119e-13	0.465235	0.122	0.071	8.22762e-09	2 Endothelial	Stx12
	5.25514e-13	0.454659	0.112	0.063	8.98681e-09	2 Endothelial	Cds2
	7.18394e-13	0.485374	0.453	0.425	1.22852e-08	2 Endothelial	Ier5
	8.85632e-13	0.743688	0.208	0.143	1.51452e-08	2 Endothelial	Cxcl10
	9.19348e-13	0.657682	0.386	0.358	1.57218e-08	2 Endothelial	Ddx24
	1.95519e-12	0.638788	0.247	0.194	3.34358e-08	2 Endothelial	Ninj1
	2.3983e-12	0.294946	0.124	0.072	4.10133e-08	2 Endothelial	Ifit1
	3.00099e-12	0.602301	0.35	0.318	5.132e-08	2 Endothelial	Psme1
	3.2543e-12	0.607642	0.186	0.13	5.56518e-08	2 Endothelial	Pfkfb3
	4.1323e-12	0.541914	0.18	0.125	7.06665e-08	2 Endothelial	Zswim6
	4.27545e-12	0.663286	0.317	0.282	7.31145e-08	2 Endothelial	Sar1a
	5.94732e-12	0.666439	0.368	0.34	1.01705e-07	2 Endothelial	Csrp2
	6.25083e-12	0.626783	0.418	0.409	1.06895e-07	2 Endothelial	Slc3a2
	6.67465e-12	0.424072	0.573	0.594	1.14143e-07	2 Endothelial	Ly6e
	9.13777e-12	0.379759	0.102	0.057	1.56265e-07	2 Endothelial	Pxdc1
	9.46728e-12	0.598876	0.49	0.488	1.619e-07	2 Endothelial	Sat1
	1.2208e-11	0.628038	0.253	0.202	2.08769e-07	2 Endothelial	Sh3bgrl
	1.2487e-11	0.671092	0.272	0.221	2.1354e-07	2 Endothelial	Tuba1a
	1.294e-11	0.990069	0.32	0.276	2.21288e-07	2 Endothelial	Hsph1
	1.32511e-11	0.496269	0.151	0.1	2.26607e-07	2 Endothelial	Mapk3
	2.35749e-11	0.499678	0.136	0.088	4.03155e-07	2 Endothelial	Tnfaip1
	3.11956e-11	0.623508	0.331	0.293	5.33475e-07	2 Endothelial	Herpud1
	3.14254e-11	0.466939	0.144	0.094	5.37406e-07	2 Endothelial	Birc2
	4.01289e-11	0.631422	0.35	0.326	6.86244e-07	2 Endothelial	Nfe2l2
	1.1479e-10	0.616237	0.362	0.338	1.96303e-06	2 Endothelial	1810037I17Rik
	1.49026e-10	0.599712	0.389	0.373	2.5485e-06	2 Endothelial	Chic2
	2.3072e-10	0.465104	0.18	0.128	3.94554e-06	2 Endothelial	Tnfaip3
	2.3805e-10	0.464362	0.124	0.079	4.07089e-06	2 Endothelial	Nfyb
	2.39298e-10	0.479002	0.13	0.085	4.09224e-06	2 Endothelial	Smagp
	2.52961e-10	0.552213	0.189	0.14	4.32589e-06	2 Endothelial	N4bp1
	2.6271e-10	0.566412	0.146	0.1	4.49261e-06	2 Endothelial	Yes1
	2.6777e-10	0.578287	0.224	0.175	4.57913e-06	2 Endothelial	Fosl2
	2.8401e-10	0.32623	0.665	0.712	4.85686e-06	2 Endothelial	H3f3a
	2.98269e-10	0.457812	0.185	0.134	5.10071e-06	2 Endothelial	Emp2
	3.64434e-10	0.400005	0.241	0.187	6.23218e-06	2 Endothelial	Csf1
	4.10052e-10	0.581436	0.197	0.15	7.0123e-06	2 Endothelial	Irf2
	7.15707e-10	0.567339	0.231	0.186	1.22393e-05	2 Endothelial	Pitpna
	8.60193e-10	0.569181	0.141	0.097	1.47102e-05	2 Endothelial	Mlec
	9.0846e-10	0.423254	0.583	0.632	1.55356e-05	2 Endothelial	Gpx1
	1.08953e-09	0.396924	0.12	0.076	1.86321e-05	2 Endothelial	Orai1
	1.19884e-09	0.489393	0.152	0.107	2.05014e-05	2 Endothelial	Zcchc6
	1.88493e-09	0.478806	0.135	0.091	3.22342e-05	2 Endothelial	Gramd1a
	2.57181e-09	0.421416	0.58	0.626	4.39805e-05	2 Endothelial	Map1lc3b
	3.95555e-09	0.612221	0.263	0.228	6.76438e-05	2 Endothelial	Crim1
	4.23836e-09	0.506893	0.166	0.122	7.24802e-05	2 Endothelial	Arl13b
	4.49488e-09	0.503217	0.502	0.514	7.68669e-05	2 Endothelial	Arid5b
	6.40464e-09	0.372517	0.11	0.07	0.000109526	2 Endothelial	Myd88
	8.60566e-09	0.549547	0.275	0.236	0.000147165	2 Endothelial	Nfkbiz
	8.8539e-09	0.499595	0.488	0.52	0.000151411	2 Endothelial	Tra2b
	1.05532e-08	0.43085	0.485	0.464	0.00018047	2 Endothelial	Dusp1
	1.16859e-08	0.503887	0.173	0.13	0.00019984	2 Endothelial	Cd151
	1.25017e-08	0.493262	0.177	0.135	0.000213791	2 Endothelial	Znrd1
	1.44175e-08	0.517216	0.211	0.168	0.000246554	2 Endothelial	Tnfrsf1a
	2.53743e-08	0.692916	0.105	0.066	0.000433926	2 Endothelial	Mgp
	2.57317e-08	0.380476	0.103	0.065	0.000440038	2 Endothelial	Irgm1
	2.62189e-08	0.521112	0.202	0.159	0.000448369	2 Endothelial	Cmip
	2.65973e-08	0.435029	0.514	0.543	0.00045484	2 Endothelial	Ybx1
	3.14036e-08	0.604211	0.257	0.225	0.000537034	2 Endothelial	Nbeal1
	3.56078e-08	0.262228	0.123	0.081	0.000608929	2 Endothelial	Irf8
	3.59845e-08	0.493582	0.173	0.132	0.000615371	2 Endothelial	Rab5c
	3.8712e-08	0.561237	0.261	0.225	0.000662014	2 Endothelial	Nedd9
	5.39412e-08	0.435308	0.469	0.482	0.000922449	2 Endothelial	Ccnl1
	5.46082e-08	0.559488	0.14	0.101	0.000933855	2 Endothelial	Cmtm8
	6.36036e-08	0.509978	0.504	0.544	0.00108769	2 Endothelial	Rrbp1
	8.96584e-08	0.365244	0.109	0.072	0.00153325	2 Endothelial	Nsmce1
	1.07035e-07	0.424405	0.113	0.077	0.00183041	2 Endothelial	Ppp1r13b
	1.20254e-07	0.585372	0.326	0.311	0.00205647	2 Endothelial	Nfat5
	1.5266e-07	0.465565	0.142	0.103	0.00261065	2 Endothelial	Arl4d
	1.53371e-07	0.526094	0.165	0.127	0.0026228	2 Endothelial	Cr1l
	1.64762e-07	0.409108	0.111	0.076	0.0028176	2 Endothelial	Eif2b2
	3.11996e-07	0.434378	0.486	0.516	0.00533545	2 Endothelial	Hnrnpf
	3.52414e-07	0.258086	0.204	0.308	0.00602663	2 Endothelial	Dync1i2
	3.52573e-07	0.446002	0.138	0.102	0.00602936	2 Endothelial	Ankrd33b
	4.83129e-07	0.521502	0.281	0.254	0.00826199	2 Endothelial	Rbms1
	4.83865e-07	0.466199	0.172	0.135	0.00827457	2 Endothelial	Ubn1
	5.05178e-07	0.459509	0.218	0.182	0.00863905	2 Endothelial	Gm26532
	5.56948e-07	0.317111	0.609	0.669	0.00952437	2 Endothelial	Eif4a1
	6.11853e-07	0.402166	0.129	0.093	0.0104633	2 Endothelial	Capza1
	6.54344e-07	0.547587	0.152	0.117	0.0111899	2 Endothelial	Dab2ip
	8.63991e-07	0.443821	0.12	0.086	0.0147751	2 Endothelial	Slc50a1
	9.01892e-07	0.519178	0.323	0.313	0.0154232	2 Endothelial	Bcl10
	9.09309e-07	0.392553	0.519	0.562	0.0155501	2 Endothelial	Hmgb1
	1.06583e-06	0.612766	0.223	0.191	0.0182268	2 Endothelial	Prss23
	1.20505e-06	0.36986	0.144	0.107	0.0206076	2 Endothelial	Tns1
	1.66842e-06	0.559963	0.221	0.193	0.0285317	2 Endothelial	Crk
	1.97376e-06	0.560266	0.333	0.331	0.0337532	2 Endothelial	Pqlc1
	2.06817e-06	0.537458	0.271	0.249	0.0353677	2 Endothelial	Mbd2
	2.71981e-06	0.504492	0.414	0.443	0.0465115	2 Endothelial	Pafah1b1
	3.51888e-06	0.289178	0.618	0.659	0.0601763	2 Endothelial	Cd24a
	4.30261e-06	0.433892	0.131	0.098	0.073579	2 Endothelial	Man1a
	5.31291e-06	0.388045	0.533	0.598	0.090856	2 Endothelial	Atf4
	5.79345e-06	0.372037	0.136	0.102	0.0990738	2 Endothelial	Apobec3
	6.24139e-06	0.456238	0.437	0.473	0.106734	2 Endothelial	Gnb2
	6.80544e-06	0.399503	0.146	0.113	0.11638	2 Endothelial	Bcl3
	7.35142e-06	0.456414	0.156	0.125	0.125717	2 Endothelial	Ogfr
	7.39892e-06	0.515927	0.182	0.151	0.126529	2 Endothelial	Ehd1
	7.50177e-06	0.571598	0.288	0.275	0.128288	2 Endothelial	Rell1
	7.61363e-06	0.498623	0.372	0.376	0.130201	2 Endothelial	Nop58
	8.12645e-06	0.467094	0.215	0.185	0.13897	2 Endothelial	Smad7
	8.59945e-06	0.422168	0.13	0.099	0.147059	2 Endothelial	Irf9
	8.76536e-06	0.336405	0.521	0.567	0.149896	2 Endothelial	H2afz
	8.83609e-06	0.453899	0.353	0.348	0.151106	2 Endothelial	Pttg1ip
	9.58294e-06	0.466722	0.148	0.118	0.163878	2 Endothelial	Phf20l1
	1.16255e-05	0.493113	0.244	0.221	0.198808	2 Endothelial	Tapbp
	1.49076e-05	0.493963	0.189	0.159	0.254935	2 Endothelial	Map7d1
	1.50116e-05	0.534384	0.293	0.286	0.256713	2 Endothelial	Magoh
	2.55655e-05	0.531866	0.429	0.47	0.437196	2 Endothelial	Eif6
	2.9682e-05	0.496341	0.219	0.195	0.507592	2 Endothelial	Tmed5
	3.16336e-05	0.470105	0.18	0.153	0.540966	2 Endothelial	Smchd1
	3.90845e-05	0.46033	0.347	0.35	0.668384	2 Endothelial	Myh9
	3.91895e-05	0.476795	0.173	0.147	0.670179	2 Endothelial	Sptan1
	4.00878e-05	0.433795	0.419	0.456	0.685541	2 Endothelial	Sdcbp
	4.20674e-05	0.35595	0.523	0.587	0.719394	2 Endothelial	Hnrnpa2b1
	4.8933e-05	0.429198	0.14	0.112	0.836803	2 Endothelial	Pcna
	5.34333e-05	0.526113	0.172	0.147	0.913763	2 Endothelial	Acot9
	5.8059e-05	0.501124	0.197	0.175	0.992866	2 Endothelial	Zrsr2
	6.74245e-05	0.36589	0.391	0.391	1	2 Endothelial	Zfp36
	7.32631e-05	0.420061	0.371	0.386	1	2 Endothelial	Wsb1
	8.64235e-05	0.501123	0.296	0.29	1	2 Endothelial	Prkar1a
	9.48112e-05	0.524287	0.28	0.272	1	2 Endothelial	Rela
	0.000106198	0.513449	0.225	0.208	1	2 Endothelial	Bach1
	0.000111619	0.53359	0.31	0.315	1	2 Endothelial	Mapre1
	0.000121514	0.419913	0.127	0.101	1	2 Endothelial	Trim16
	0.00013015	0.42569	0.142	0.117	1	2 Endothelial	Ripk1
	0.000148765	0.45266	0.367	0.383	1	2 Endothelial	Tceb1
	0.000162456	0.498013	0.359	0.382	1	2 Endothelial	Sumo1
	0.000180891	0.450667	0.333	0.331	1	2 Endothelial	Anxa3
	0.000219485	0.493267	0.183	0.163	1	2 Endothelial	Cdk11b
	0.000223089	0.467088	0.181	0.159	1	2 Endothelial	Slc39a1
	0.000331598	0.486127	0.203	0.186	1	2 Endothelial	Il6st
	0.000410827	0.344757	0.101	0.078	1	2 Endothelial	Mylip
	0.000436038	0.513801	0.217	0.201	1	2 Endothelial	Ptpn1
	0.000482594	0.512634	0.257	0.252	1	2 Endothelial	Kmt2e
	0.000626379	0.353446	0.489	0.554	1	2 Endothelial	Csnk1a1
	0.00065583	0.390957	0.106	0.084	1	2 Endothelial	N4bp3
	0.000758664	0.381363	0.378	0.393	1	2 Endothelial	Maff
	0.000809724	0.389626	0.11	0.088	1	2 Endothelial	Mthfd2
	0.000819974	0.305863	0.6	0.64	1	2 Endothelial	Anxa2
	0.000837477	0.41421	0.136	0.115	1	2 Endothelial	Sp100
	0.00106432	0.437438	0.179	0.161	1	2 Endothelial	Carhsp1
	0.00111204	0.466846	0.22	0.208	1	2 Endothelial	Tpd52l2
	0.00112932	0.47065	0.175	0.159	1	2 Endothelial	Ppp1r11
	0.00128136	0.256242	0.163	0.221	1	2 Endothelial	Dnajb4
	0.00142631	0.40594	0.126	0.106	1	2 Endothelial	Ccdc25
	0.00149167	0.51713	0.284	0.29	1	2 Endothelial	Gls
	0.00158588	0.471891	0.253	0.249	1	2 Endothelial	44446
	0.00171864	0.43153	0.2	0.187	1	2 Endothelial	Tmbim1
	0.00174475	0.336769	0.111	0.091	1	2 Endothelial	Ano6
	0.0018164	0.55038	0.268	0.272	1	2 Endothelial	Mier1
	0.00201258	0.481361	0.208	0.196	1	2 Endothelial	Sod1
	0.0020573	0.426342	0.423	0.476	1	2 Endothelial	Morf4l1
	0.00210183	0.472909	0.184	0.17	1	2 Endothelial	Susd6
	0.00248539	0.36308	0.189	0.172	1	2 Endothelial	Ostf1
	0.00257192	0.348242	0.193	0.177	1	2 Endothelial	Sh3bgrl3
	0.00333238	0.459358	0.242	0.237	1	2 Endothelial	Zfos1
	0.00350796	0.41601	0.362	0.392	1	2 Endothelial	Mat2a
	0.00374619	0.498219	0.302	0.315	1	2 Endothelial	Lrrfip1
	0.00386235	0.440264	0.187	0.174	1	2 Endothelial	Zyx
	0.00405225	0.341348	0.127	0.109	1	2 Endothelial	Rbm7
	0.00411906	0.335551	0.12	0.102	1	2 Endothelial	Cyth3
	0.00412905	0.476551	0.24	0.239	1	2 Endothelial	Macf1
	0.00453912	0.457669	0.35	0.379	1	2 Endothelial	Sepw1
	0.00456434	0.325273	0.459	0.516	1	2 Endothelial	Rbm3
	0.00470678	0.41176	0.129	0.113	1	2 Endothelial	Rbm18
	0.00481441	0.42867	0.196	0.186	1	2 Endothelial	Dnajc8
	0.00533853	0.253127	0.562	0.64	1	2 Endothelial	Zfand5
	0.00557603	0.396766	0.399	0.449	1	2 Endothelial	Hnrnph1
	0.00592515	0.383462	0.157	0.143	1	2 Endothelial	Arhgef12
	0.00678942	0.501008	0.226	0.224	1	2 Endothelial	Wasf2
	0.00756582	0.362667	0.123	0.107	1	2 Endothelial	Ddah2
	0.00772024	0.356704	0.124	0.108	1	2 Endothelial	Gt(ROSA)26Sor
	0.00892787	0.419597	0.394	0.432	1	2 Endothelial	Crip2
	0.00912839	0.377636	0.159	0.146	1	2 Endothelial	Ppp1cc
	0	4.32014	0.919	0.662	0	3 Intercalated	Wfdc18
	0	2.9846	0.477	0.077	0	3 Intercalated	Esp18
	0	2.53866	0.54	0.153	0	3 Intercalated	Cryab
	0	2.01993	0.811	0.43	0	3 Intercalated	Cyp2f2
	0	1.91516	0.479	0.034	0	3 Intercalated	Gjb2
	0	1.82379	0.381	0.029	0	3 Intercalated	Esp4
	0	1.71382	0.488	0.117	0	3 Intercalated	Car2
	0	1.25138	0.395	0.064	0	3 Intercalated	Kit
	0	1.02841	0.334	0.037	0	3 Intercalated	Slc5a8
	0	1.02052	0.295	0.016	0	3 Intercalated	Aox3
	0	0.996751	0.304	0.03	0	3 Intercalated	Barx2
	0	0.856619	0.238	0.018	0	3 Intercalated	Nkd2
	0	0.81928	0.203	0.007	0	3 Intercalated	Slc13a2
	3.42166e-305	0.803694	0.24	0.021	5.85138e-301	3 Intercalated	Elf5
	1.72598e-294	1.37101	0.277	0.033	2.9516e-290	3 Intercalated	Hp
	1.17758e-283	0.78011	0.261	0.029	2.01379e-279	3 Intercalated	Dclk1
	1.12452e-279	1.24446	0.358	0.066	1.92304e-275	3 Intercalated	Ccnd1
	4.98032e-269	0.912856	0.371	0.07	8.51684e-265	3 Intercalated	Ctsh
	1.31667e-259	1.39383	0.76	0.43	2.25164e-255	3 Intercalated	Taldo1
	1.97602e-253	0.682064	0.213	0.02	3.37919e-249	3 Intercalated	Ano1
	1.85815e-251	0.720054	0.27	0.038	3.17762e-247	3 Intercalated	Homer2
	1.7402e-233	0.653785	0.215	0.024	2.97591e-229	3 Intercalated	Fut9
	1.19536e-230	1.48762	0.88	0.655	2.04418e-226	3 Intercalated	Sdc4
	7.26834e-228	0.654574	0.207	0.022	1.24296e-223	3 Intercalated	Rhov
	5.26277e-219	1.33607	0.654	0.319	8.99986e-215	3 Intercalated	Glul
	3.31575e-203	1.34363	0.987	0.91	5.67027e-199	3 Intercalated	Krt18
	2.40557e-202	0.392625	0.108	0.003	4.11377e-198	3 Intercalated	Slc34a2
	4.17077e-199	1.38022	0.659	0.361	7.13243e-195	3 Intercalated	Ehf
	6.33563e-199	0.648309	0.202	0.026	1.08346e-194	3 Intercalated	Gm16136
	1.25461e-197	0.321288	0.107	0.003	2.14552e-193	3 Intercalated	Clic6
	1.06325e-196	1.00545	0.21	0.029	1.81827e-192	3 Intercalated	Tac1
	3.28279e-195	0.50303	0.168	0.016	5.61389e-191	3 Intercalated	Tspan33
	4.77974e-192	1.63961	0.466	0.169	8.17384e-188	3 Intercalated	Edn1
	2.61622e-190	0.63815	0.242	0.04	4.474e-186	3 Intercalated	Itgb8
	4.80875e-189	1.2809	0.583	0.264	8.22344e-185	3 Intercalated	Ceacam1
	1.39807e-186	0.384124	0.123	0.007	2.39084e-182	3 Intercalated	Slco1a5
	1.22527e-185	1.23284	0.713	0.424	2.09533e-181	3 Intercalated	Fxyd3
	3.90059e-178	0.808897	0.28	0.062	6.67039e-174	3 Intercalated	Lrrc26
	2.06821e-176	1.29643	0.671	0.383	3.53684e-172	3 Intercalated	Zfp36l1
	3.76129e-176	0.389453	0.123	0.008	6.43218e-172	3 Intercalated	Pir
	5.0483e-176	0.394518	0.139	0.012	8.6331e-172	3 Intercalated	Enpp3
	3.55473e-174	0.563418	0.191	0.027	6.07894e-170	3 Intercalated	Acot1
	1.74307e-173	1.0566	0.148	0.015	2.98083e-169	3 Intercalated	Col11a1
	6.61469e-173	0.581145	0.235	0.043	1.13118e-168	3 Intercalated	Pdzk1ip1
	4.9856e-171	0.831569	0.354	0.1	8.52587e-167	3 Intercalated	Stk39
	1.49392e-166	0.787333	0.256	0.054	2.55475e-162	3 Intercalated	Alas1
	1.91214e-166	0.638371	0.242	0.048	3.26995e-162	3 Intercalated	Clmn
	5.85851e-164	1.15426	0.344	0.104	1.00186e-159	3 Intercalated	Foxc1
	1.31658e-163	1.10359	0.621	0.294	2.25148e-159	3 Intercalated	Slc12a2
	6.44134e-159	1.00867	0.47	0.193	1.10153e-154	3 Intercalated	Pbx1
	3.48938e-155	1.03172	0.328	0.097	5.96719e-151	3 Intercalated	Cdo1
	1.08076e-151	0.628936	0.25	0.055	1.84822e-147	3 Intercalated	Ncald
	4.71266e-151	1.26821	0.691	0.442	8.05913e-147	3 Intercalated	Phlda1
	3.8134e-150	0.384409	0.15	0.018	6.5213e-146	3 Intercalated	Adgrg6
	6.61593e-150	1.21547	0.72	0.448	1.13139e-145	3 Intercalated	Btg2
	2.69883e-149	0.520659	0.183	0.029	4.61527e-145	3 Intercalated	Epha5
	6.40543e-149	1.02729	0.477	0.208	1.09539e-144	3 Intercalated	Map3k1
	1.29925e-148	0.696943	0.299	0.08	2.22185e-144	3 Intercalated	Ptprf
	6.79021e-148	0.928218	0.706	0.404	1.16119e-143	3 Intercalated	Cldn3
	2.10391e-147	0.814223	0.997	0.989	3.5979e-143	3 Intercalated	Gm42418
	7.42027e-147	0.467954	0.186	0.031	1.26894e-142	3 Intercalated	Myo5c
	1.06265e-142	0.442789	0.181	0.03	1.81725e-138	3 Intercalated	Man2a1
	4.20206e-142	0.44606	0.158	0.022	7.18594e-138	3 Intercalated	Chst9
	8.20589e-140	0.459987	0.154	0.022	1.40329e-135	3 Intercalated	Aldoc
	3.33349e-139	0.743075	0.304	0.088	5.7006e-135	3 Intercalated	Car8
	1.41542e-138	0.529459	0.24	0.055	2.42051e-134	3 Intercalated	Tbc1d4
	5.08368e-134	0.543191	0.997	0.99	8.69361e-130	3 Intercalated	Rplp1
	1.3538e-133	0.993896	0.979	0.87	2.31514e-129	3 Intercalated	Krt8
	1.36151e-133	0.909553	0.711	0.464	2.32831e-129	3 Intercalated	Spint2
	6.48534e-133	0.924159	0.75	0.494	1.10906e-128	3 Intercalated	Cxcl17
	3.81516e-132	1.18868	0.589	0.319	6.52431e-128	3 Intercalated	Tfcp2l1
	9.07693e-132	0.456168	0.162	0.026	1.55225e-127	3 Intercalated	Hopx
	1.0185e-131	0.444483	0.156	0.024	1.74173e-127	3 Intercalated	Prkar2b
	1.22603e-130	0.599718	0.205	0.043	2.09664e-126	3 Intercalated	Csprs
	6.51115e-130	0.6768	0.261	0.069	1.11347e-125	3 Intercalated	Net1
	1.40946e-127	1.5421	0.515	0.261	2.41032e-123	3 Intercalated	Thbs1
	2.25479e-127	0.928221	0.791	0.634	3.85591e-123	3 Intercalated	Cd24a
	1.10382e-126	0.328382	0.126	0.015	1.88764e-122	3 Intercalated	Tmtc4
	1.47889e-125	1.09524	0.672	0.416	2.52905e-121	3 Intercalated	Sox9
	4.17278e-125	0.999701	0.54	0.275	7.13588e-121	3 Intercalated	Clec2d
	5.93425e-125	0.653195	0.266	0.075	1.01482e-120	3 Intercalated	Meis1
	1.06526e-124	0.656623	0.275	0.079	1.8217e-120	3 Intercalated	Cgn
	2.1686e-124	0.952173	0.407	0.168	3.70853e-120	3 Intercalated	Cat
	1.24791e-123	0.832742	0.413	0.171	2.13405e-119	3 Intercalated	Alcam
	4.79281e-123	0.520261	0.217	0.05	8.19618e-119	3 Intercalated	Endod1
	1.32949e-122	1.17921	0.764	0.489	2.27356e-118	3 Intercalated	Clu
	2.04909e-122	0.453207	0.16	0.027	3.50415e-118	3 Intercalated	Tspan17
	2.21977e-122	0.458032	0.138	0.02	3.79604e-118	3 Intercalated	Wnt5b
	2.47642e-122	0.653187	0.224	0.055	4.23492e-118	3 Intercalated	Cldn8
	2.82347e-122	0.833018	0.991	0.976	4.82842e-118	3 Intercalated	Actg1
	7.2482e-122	1.16462	0.475	0.214	1.23951e-117	3 Intercalated	Cxcl1
	1.39184e-121	0.477308	0.174	0.032	2.38019e-117	3 Intercalated	Gstt1
	1.91844e-120	0.626392	0.275	0.08	3.28072e-116	3 Intercalated	Myo6
	8.88916e-120	0.571428	0.25	0.067	1.52014e-115	3 Intercalated	Gmds
	1.10478e-119	0.743007	0.363	0.133	1.88929e-115	3 Intercalated	Hspb8
	1.10583e-119	0.463047	0.223	0.054	1.89108e-115	3 Intercalated	Cdk19
	8.55627e-119	1.18845	0.245	0.067	1.46321e-114	3 Intercalated	Fam13a
	3.42973e-118	0.739236	0.293	0.094	5.86519e-114	3 Intercalated	Mme
	2.44625e-117	0.789774	0.926	0.724	4.18334e-113	3 Intercalated	Epcam
	5.96681e-116	0.718551	0.375	0.145	1.02038e-111	3 Intercalated	Pitpnc1
	5.98245e-116	0.837591	0.797	0.576	1.02306e-111	3 Intercalated	Atp1b1
	1.29468e-115	1.20281	0.577	0.352	2.21404e-111	3 Intercalated	Tmem176b
	2.00345e-115	0.708951	0.325	0.113	3.4261e-111	3 Intercalated	Ces1d
	9.42195e-115	0.359841	0.113	0.013	1.61125e-110	3 Intercalated	Pglyrp1
	2.41777e-114	0.418747	0.991	0.968	4.13463e-110	3 Intercalated	Rps8
	5.04114e-114	0.417789	0.141	0.023	8.62085e-110	3 Intercalated	4833423E24Rik
	1.53672e-113	0.436086	0.995	0.983	2.62795e-109	3 Intercalated	Rpl41
	2.352e-113	0.500129	0.188	0.041	4.02215e-109	3 Intercalated	Paqr6
	7.58252e-113	0.95495	0.73	0.492	1.29669e-108	3 Intercalated	Cldn7
	2.90957e-112	0.642152	0.911	0.756	4.97566e-108	3 Intercalated	Xist
	3.88974e-112	0.559803	0.236	0.063	6.65185e-108	3 Intercalated	Rdh10
	2.54932e-111	1.35342	0.648	0.416	4.35959e-107	3 Intercalated	Bglap3
	1.13686e-109	0.342722	0.118	0.016	1.94414e-105	3 Intercalated	Gdpd1
	1.24771e-109	0.446404	0.176	0.037	2.13371e-105	3 Intercalated	Hid1
	3.08575e-109	0.434727	0.219	0.056	5.27694e-105	3 Intercalated	Nbea
	1.1179e-107	0.37448	0.151	0.028	1.91173e-103	3 Intercalated	Mllt3
	2.31788e-107	0.833077	0.547	0.302	3.96381e-103	3 Intercalated	Nfib
	2.41083e-107	0.443572	0.187	0.043	4.12275e-103	3 Intercalated	Kank1
	1.1475e-105	0.887535	0.355	0.14	1.96234e-101	3 Intercalated	Hcar2
	1.1608e-105	0.512317	0.206	0.051	1.98509e-101	3 Intercalated	9130008F23Rik
	3.66985e-105	0.581791	0.23	0.065	6.27582e-101	3 Intercalated	Pde4d
	8.75359e-103	0.943116	0.415	0.192	1.49695e-98	3 Intercalated	Cyb5a
	1.00192e-102	0.492016	0.181	0.042	1.71338e-98	3 Intercalated	Syne4
	2.00086e-102	0.474084	0.206	0.053	3.42168e-98	3 Intercalated	Cdc42ep5
	6.53142e-102	0.648277	0.317	0.117	1.11694e-97	3 Intercalated	Sorbs2
	1.18423e-101	0.605757	0.286	0.098	2.02514e-97	3 Intercalated	Erbb3
	2.0138e-100	0.654701	0.295	0.106	3.4438e-96	3 Intercalated	Atp11a
	3.2041e-100	0.439561	0.185	0.044	5.47933e-96	3 Intercalated	Ephx1
	1.21255e-99	0.444421	0.22	0.06	2.07359e-95	3 Intercalated	Vamp5
	1.94643e-99	0.566211	0.209	0.057	3.3286e-95	3 Intercalated	Mlph
	4.01639e-99	0.252998	0.101	0.013	6.86843e-95	3 Intercalated	Cryl1
	1.06367e-98	0.85148	0.413	0.197	1.81899e-94	3 Intercalated	Meis2
	1.16978e-98	0.891197	0.811	0.599	2.00044e-94	3 Intercalated	Anxa1
	8.50555e-98	1.43686	0.249	0.08	1.45453e-93	3 Intercalated	Sprr1a
	1.0621e-97	0.789314	0.556	0.321	1.81629e-93	3 Intercalated	Runx1
	1.50433e-97	0.521716	0.212	0.059	2.57255e-93	3 Intercalated	Arrdc1
	1.52659e-97	0.566347	0.293	0.101	2.61062e-93	3 Intercalated	Hmgn3
	2.78385e-97	0.955347	0.75	0.552	4.76067e-93	3 Intercalated	Hspa1b
	4.3713e-96	1.02309	0.587	0.363	7.47536e-92	3 Intercalated	Zfp36
	5.20783e-96	0.440165	0.186	0.047	8.90591e-92	3 Intercalated	Ppp1r9a
	1.82901e-95	0.465291	0.185	0.046	3.12778e-91	3 Intercalated	Scd2
	2.77621e-95	0.333457	0.136	0.025	4.74759e-91	3 Intercalated	Il17re
	4.11771e-95	0.726456	0.46	0.232	7.0417e-91	3 Intercalated	Nfix
	3.63404e-94	0.518969	0.246	0.078	6.21457e-90	3 Intercalated	Oxr1
	3.75054e-94	0.319512	0.151	0.031	6.4138e-90	3 Intercalated	Aim1
	5.69125e-94	0.386286	0.167	0.038	9.73261e-90	3 Intercalated	Tbl1xr1
	2.36179e-93	0.328687	0.116	0.018	4.0389e-89	3 Intercalated	2310030G06Rik
	2.48217e-93	0.599795	0.226	0.069	4.24476e-89	3 Intercalated	Car12
	1.47549e-92	0.347286	0.128	0.023	2.52323e-88	3 Intercalated	Dpp4
	1.61126e-92	0.488966	0.232	0.072	2.75541e-88	3 Intercalated	Chmp4c
	6.4511e-92	0.644106	0.922	0.803	1.1032e-87	3 Intercalated	Nupr1
	2.315e-91	0.565027	0.303	0.115	3.95888e-87	3 Intercalated	Chp1
	3.22735e-91	0.5183	0.234	0.074	5.5191e-87	3 Intercalated	Pof1b
	6.55546e-91	0.451533	0.223	0.067	1.12105e-86	3 Intercalated	Soat1
	8.485e-91	0.678007	0.313	0.122	1.45102e-86	3 Intercalated	Pitx1
	9.10599e-91	0.425365	0.175	0.043	1.55721e-86	3 Intercalated	Grhl1
	2.7722e-90	0.438354	0.936	0.855	4.74074e-86	3 Intercalated	Rpl7
	3.1148e-90	0.487855	0.238	0.075	5.32662e-86	3 Intercalated	Tcf7l2
	5.29339e-90	0.6611	0.358	0.154	9.05223e-86	3 Intercalated	Cracr2b
	1.41961e-89	0.29855	0.118	0.02	2.42767e-85	3 Intercalated	Arhgap44
	1.44919e-89	0.65058	0.886	0.763	2.47826e-85	3 Intercalated	Btg1
	3.14715e-89	0.63376	0.309	0.12	5.38195e-85	3 Intercalated	Wwc1
	3.29793e-89	0.406325	0.186	0.049	5.63978e-85	3 Intercalated	Usp46
	3.19483e-88	0.74809	0.409	0.201	5.46347e-84	3 Intercalated	Cpd
	4.98067e-88	0.326434	0.135	0.027	8.51744e-84	3 Intercalated	Gpc4
	6.5445e-88	0.491368	0.242	0.079	1.11917e-83	3 Intercalated	Gstm2
	2.06495e-87	0.716355	0.381	0.177	3.53126e-83	3 Intercalated	Msi2
	2.70081e-87	0.253371	0.116	0.02	4.61865e-83	3 Intercalated	Plppr4
	1.63136e-86	0.968622	0.479	0.267	2.78979e-82	3 Intercalated	Tmem176a
	3.91873e-86	0.761143	0.425	0.216	6.70141e-82	3 Intercalated	Pik3r1
	7.41373e-86	0.414348	0.201	0.057	1.26782e-81	3 Intercalated	Acsf2
	4.66076e-85	0.646512	0.33	0.138	7.97037e-81	3 Intercalated	Prss8
	9.47437e-85	0.287971	0.113	0.02	1.62021e-80	3 Intercalated	Pvrl4
	2.54761e-84	0.556992	0.271	0.1	4.35667e-80	3 Intercalated	Cpne3
	1.8314e-83	0.992619	0.515	0.296	3.13187e-79	3 Intercalated	Fabp5
	4.49076e-83	0.493983	0.895	0.802	7.67964e-79	3 Intercalated	Rpl29
	5.52015e-83	0.478273	0.245	0.083	9.44001e-79	3 Intercalated	Dag1
	8.00328e-83	0.370467	0.181	0.049	1.36864e-78	3 Intercalated	Kat2b
	1.98561e-82	0.814353	0.426	0.221	3.39559e-78	3 Intercalated	Efna1
	1.74684e-81	0.566795	0.491	0.257	2.98726e-77	3 Intercalated	1810011O10Rik
	5.69031e-81	0.31717	0.975	0.937	9.73101e-77	3 Intercalated	Rpl13
	7.1044e-81	1.20329	0.768	0.629	1.21492e-76	3 Intercalated	Fos
	8.4409e-81	0.334264	0.141	0.032	1.44348e-76	3 Intercalated	Shank2
	3.25609e-80	0.483446	0.217	0.07	5.56823e-76	3 Intercalated	Nipal2
	2.55646e-79	0.329235	0.152	0.037	4.37181e-75	3 Intercalated	Ctdspl
	2.7596e-79	0.65518	0.33	0.145	4.71919e-75	3 Intercalated	Clcn3
	2.85186e-79	0.601401	0.338	0.149	4.87697e-75	3 Intercalated	Trim2
	3.11042e-79	0.459846	0.909	0.838	5.31913e-75	3 Intercalated	Rpl14
	3.80299e-79	0.418732	0.962	0.906	6.5035e-75	3 Intercalated	Tmsb4x
	3.87846e-79	0.578258	0.314	0.131	6.63255e-75	3 Intercalated	Chd3
	4.11939e-79	0.504952	0.857	0.732	7.04456e-75	3 Intercalated	Myl6
	6.64721e-79	0.506003	0.299	0.118	1.13674e-74	3 Intercalated	Mpzl2
	8.06605e-79	0.316956	0.977	0.934	1.37938e-74	3 Intercalated	Rps20
	3.0079e-78	0.331693	0.974	0.945	5.1438e-74	3 Intercalated	Rpl37
	4.3745e-78	0.337393	0.963	0.915	7.48084e-74	3 Intercalated	Rpl30
	1.05435e-77	0.392051	0.175	0.048	1.80305e-73	3 Intercalated	Abcc1
	1.98175e-77	0.393412	0.211	0.067	3.38899e-73	3 Intercalated	Kcnma1
	2.28868e-77	0.635849	0.377	0.183	3.91387e-73	3 Intercalated	Etv6
	5.80838e-77	0.779146	0.468	0.252	9.93292e-73	3 Intercalated	Krt23
	6.60449e-77	0.51291	0.18	0.051	1.12943e-72	3 Intercalated	Ctgf
	1.29926e-76	0.712488	0.436	0.239	2.22186e-72	3 Intercalated	Plcb4
	2.58897e-76	0.534801	0.315	0.133	4.4274e-72	3 Intercalated	Sppl2a
	3.62616e-76	0.472882	0.238	0.084	6.2011e-72	3 Intercalated	Sestd1
	6.96446e-76	0.395651	0.169	0.046	1.19099e-71	3 Intercalated	Klc3
	1.52887e-75	0.417512	0.216	0.071	2.61453e-71	3 Intercalated	Map2
	5.25923e-75	0.500186	0.264	0.1	8.99381e-71	3 Intercalated	Actn1
	6.05005e-75	0.28881	0.122	0.026	1.03462e-70	3 Intercalated	Me1
	1.0726e-74	0.611897	0.366	0.176	1.83426e-70	3 Intercalated	Chpt1
	3.39702e-73	0.497242	0.192	0.06	5.80924e-69	3 Intercalated	Fam84a
	4.56879e-73	0.896056	0.658	0.486	7.81309e-69	3 Intercalated	Egr1
	5.84043e-73	0.326386	0.963	0.928	9.98771e-69	3 Intercalated	Rpl32
	1.07683e-72	0.326256	0.952	0.894	1.84149e-68	3 Intercalated	Rps26
	2.47463e-72	0.476845	0.238	0.086	4.23186e-68	3 Intercalated	Itgb4
	2.69825e-72	0.476272	0.225	0.079	4.61429e-68	3 Intercalated	Kctd1
	3.06853e-72	0.951222	0.32	0.142	5.2475e-68	3 Intercalated	Cxcl2
	1.68702e-70	0.732128	0.741	0.555	2.88497e-66	3 Intercalated	Hspa1a
	1.78426e-70	0.537457	0.282	0.118	3.05126e-66	3 Intercalated	Znrf2
	3.50365e-70	0.685947	0.486	0.283	5.9916e-66	3 Intercalated	Palmd
	5.46917e-70	0.355927	0.164	0.046	9.35283e-66	3 Intercalated	Nrtn
	1.17687e-69	0.596129	0.304	0.134	2.01257e-65	3 Intercalated	Rab11fip1
	1.25097e-68	0.325579	0.167	0.049	2.13928e-64	3 Intercalated	Mcc
	3.08816e-68	0.421882	0.213	0.074	5.28106e-64	3 Intercalated	Prdx4
	4.2824e-68	0.433405	0.225	0.082	7.32334e-64	3 Intercalated	Ugp2
	9.26459e-68	0.590099	0.365	0.179	1.58434e-63	3 Intercalated	Ddt
	2.63791e-67	0.50327	0.27	0.11	4.51109e-63	3 Intercalated	Cd82
	2.73316e-67	0.453365	0.287	0.119	4.67397e-63	3 Intercalated	Cyb5r3
	5.10119e-67	0.315758	0.973	0.931	8.72355e-63	3 Intercalated	Rpl21
	1.60368e-66	0.436117	0.256	0.101	2.74245e-62	3 Intercalated	Slc44a1
	6.65106e-66	0.283949	0.108	0.023	1.1374e-61	3 Intercalated	Mansc1
	8.01606e-66	0.660056	0.511	0.325	1.37083e-61	3 Intercalated	Tm9sf3
	1.07956e-65	0.396493	0.184	0.06	1.84615e-61	3 Intercalated	Gne
	2.32618e-65	0.545086	0.424	0.232	3.97801e-61	3 Intercalated	Nedd4
	2.59437e-65	0.347605	0.228	0.083	4.43664e-61	3 Intercalated	Sh3bgrl2
	3.02883e-65	0.405724	0.887	0.795	5.17961e-61	3 Intercalated	Rpl22
	3.03753e-65	0.622928	0.368	0.178	5.19449e-61	3 Intercalated	Cyr61
	4.67478e-65	0.273474	0.1	0.02	7.99434e-61	3 Intercalated	Gstt3
	6.64367e-65	0.540788	0.33	0.156	1.13613e-60	3 Intercalated	Nfia
	1.1354e-64	0.344541	0.18	0.058	1.94165e-60	3 Intercalated	Tst
	1.64107e-64	0.365387	0.202	0.07	2.8064e-60	3 Intercalated	Paip2b
	6.74317e-64	0.28341	0.104	0.022	1.15315e-59	3 Intercalated	Kctd14
	7.36396e-64	0.266143	0.116	0.027	1.25931e-59	3 Intercalated	Itpripl1
	1.14664e-63	0.341488	0.985	0.962	1.96087e-59	3 Intercalated	Eef1a1
	1.81659e-63	0.324107	0.192	0.065	3.10654e-59	3 Intercalated	Celf2
	2.11545e-63	0.491776	0.254	0.104	3.61763e-59	3 Intercalated	Mgst1
	6.18791e-63	0.451673	0.377	0.192	1.05819e-58	3 Intercalated	Timp2
	2.5175e-62	0.390726	0.184	0.062	4.30517e-58	3 Intercalated	Ide
	2.68923e-62	0.396013	0.24	0.095	4.59885e-58	3 Intercalated	Fbxl5
	3.21747e-62	0.331318	0.152	0.045	5.5022e-58	3 Intercalated	Echdc2
	2.64368e-61	0.427096	0.258	0.108	4.52096e-57	3 Intercalated	Insig2
	3.39302e-61	0.391186	0.195	0.069	5.80241e-57	3 Intercalated	Tmem64
	9.10665e-61	0.356429	0.179	0.059	1.55733e-56	3 Intercalated	Myof
	1.85471e-60	0.477299	0.255	0.108	3.17174e-56	3 Intercalated	Prkci
	2.26659e-60	0.265445	0.1	0.021	3.87609e-56	3 Intercalated	Sulf2
	2.9777e-60	0.463177	0.247	0.103	5.09216e-56	3 Intercalated	Mpzl3
	4.60568e-60	0.362638	0.219	0.083	7.87617e-56	3 Intercalated	Rassf3
	5.3004e-60	0.392356	0.217	0.083	9.06421e-56	3 Intercalated	Epb41l4b
	5.36615e-60	0.345875	0.189	0.066	9.17666e-56	3 Intercalated	Cgnl1
	1.63316e-59	0.354128	0.17	0.056	2.79286e-55	3 Intercalated	Sesn3
	3.27495e-59	0.367427	0.215	0.081	5.60049e-55	3 Intercalated	Agpat5
	5.09052e-59	0.671633	0.368	0.197	8.7053e-55	3 Intercalated	Spint1
	5.34505e-59	0.485605	0.25	0.104	9.14058e-55	3 Intercalated	Slc16a11
	6.17444e-59	0.567699	0.864	0.766	1.05589e-54	3 Intercalated	Jund
	6.94971e-59	0.260465	0.195	0.068	1.18847e-54	3 Intercalated	Adgrl2
	8.13724e-59	0.449139	0.23	0.093	1.39155e-54	3 Intercalated	Dusp16
	8.32599e-59	0.696986	0.844	0.731	1.42383e-54	3 Intercalated	Jun
	8.63031e-59	0.349403	0.919	0.867	1.47587e-54	3 Intercalated	Rpl11
	1.7709e-58	0.495668	0.811	0.7	3.02841e-54	3 Intercalated	Pabpc1
	1.90999e-58	0.63935	0.496	0.322	3.26627e-54	3 Intercalated	Lmo4
	2.98059e-58	0.292579	0.959	0.929	5.09711e-54	3 Intercalated	Rpl28
	4.64178e-58	0.5823	0.475	0.293	7.9379e-54	3 Intercalated	Dbi
	5.23633e-58	0.309063	0.958	0.921	8.95464e-54	3 Intercalated	Rpl26
	6.04028e-58	0.540639	0.595	0.414	1.03295e-53	3 Intercalated	Perp
	1.23613e-57	0.338576	0.153	0.048	2.11391e-53	3 Intercalated	Ccdc129
	1.25042e-57	0.26676	0.12	0.031	2.13834e-53	3 Intercalated	Mmgt2
	2.16022e-57	0.369238	0.369	0.181	3.69419e-53	3 Intercalated	Cyba
	4.15198e-57	0.40896	0.246	0.103	7.1003e-53	3 Intercalated	Sun2
	4.371e-57	0.262082	0.11	0.027	7.47484e-53	3 Intercalated	Dnajc9
	5.24204e-57	0.523071	0.405	0.221	8.96442e-53	3 Intercalated	Myl12b
	6.58391e-57	0.590513	0.589	0.42	1.12591e-52	3 Intercalated	Vamp8
	9.90836e-57	0.538842	0.485	0.301	1.69443e-52	3 Intercalated	Rhou
	1.01075e-56	0.269498	0.943	0.899	1.72849e-52	3 Intercalated	Rps4x
	1.21295e-56	0.53624	0.258	0.11	2.07426e-52	3 Intercalated	Plk2
	1.23619e-56	0.567456	0.422	0.244	2.11401e-52	3 Intercalated	Amd1
	4.3268e-56	0.568786	0.634	0.459	7.39926e-52	3 Intercalated	Cebpb
	5.51815e-56	0.50756	0.295	0.141	9.43658e-52	3 Intercalated	Zfhx3
	9.32161e-56	0.395997	0.228	0.092	1.59409e-51	3 Intercalated	Mfsd6
	2.50756e-55	0.574089	0.203	0.079	4.28819e-51	3 Intercalated	Cbr2
	1.10998e-54	0.479373	0.317	0.154	1.89818e-50	3 Intercalated	Lima1
	1.4494e-54	0.296813	0.961	0.915	2.47863e-50	3 Intercalated	Rpl6
	2.98908e-54	0.475152	0.325	0.164	5.11162e-50	3 Intercalated	Rexo2
	5.73725e-54	0.546604	0.357	0.191	9.81126e-50	3 Intercalated	Idh2
	6.86659e-54	0.776372	0.394	0.226	1.17426e-49	3 Intercalated	Id2
	1.19443e-53	0.280341	0.952	0.908	2.0426e-49	3 Intercalated	Rpl8
	1.68365e-53	0.440196	0.244	0.106	2.87922e-49	3 Intercalated	Smim22
	1.70339e-53	0.582436	0.329	0.168	2.91297e-49	3 Intercalated	Nr4a1
	1.77999e-53	0.266677	0.136	0.041	3.04396e-49	3 Intercalated	Trove2
	4.76214e-53	0.256744	0.111	0.029	8.14374e-49	3 Intercalated	2010300C02Rik
	1.05341e-52	0.561702	0.277	0.13	1.80144e-48	3 Intercalated	Bcl2l14
	2.72281e-52	0.348346	0.183	0.068	4.65627e-48	3 Intercalated	B4galnt1
	6.61664e-52	0.313946	0.167	0.059	1.13151e-47	3 Intercalated	Casd1
	8.27937e-52	0.386625	0.235	0.102	1.41586e-47	3 Intercalated	Rab27b
	1.66526e-51	0.506293	0.389	0.223	2.84776e-47	3 Intercalated	Chmp2b
	2.78556e-51	0.606624	0.333	0.174	4.76358e-47	3 Intercalated	Cited4
	4.53036e-51	0.373193	0.204	0.082	7.74738e-47	3 Intercalated	Rabgap1l
	7.15723e-51	0.311534	0.164	0.058	1.22396e-46	3 Intercalated	Naaladl2
	7.30679e-51	0.341942	0.165	0.059	1.24953e-46	3 Intercalated	Slc26a2
	7.66358e-51	0.441281	0.272	0.128	1.31055e-46	3 Intercalated	Msrb1
	1.07075e-50	0.341381	0.197	0.077	1.83109e-46	3 Intercalated	Ssfa2
	1.16687e-50	0.373192	0.168	0.061	1.99547e-46	3 Intercalated	Vps13a
	1.58721e-50	0.55937	0.43	0.268	2.71429e-46	3 Intercalated	Arhgap5
	2.44197e-50	0.502972	0.421	0.252	4.17601e-46	3 Intercalated	Sypl
	5.76905e-50	0.384377	0.356	0.186	9.86565e-46	3 Intercalated	Sh3bgrl
	6.54236e-50	0.561407	0.623	0.483	1.11881e-45	3 Intercalated	Tmbim6
	1.63049e-49	0.29873	0.164	0.058	2.78831e-45	3 Intercalated	Frmd6
	2.04812e-49	0.305986	0.152	0.052	3.50249e-45	3 Intercalated	0610040J01Rik
	2.21277e-49	0.322938	0.144	0.047	3.78405e-45	3 Intercalated	Sort1
	2.37116e-49	0.601287	0.175	0.068	4.05492e-45	3 Intercalated	Prlr
	5.12134e-49	0.413042	0.277	0.132	8.758e-45	3 Intercalated	Rnaseh2c
	6.14727e-49	0.514791	0.773	0.668	1.05124e-44	3 Intercalated	Pnrc1
	9.05033e-49	0.462028	0.723	0.605	1.5477e-44	3 Intercalated	Pfdn5
	1.4862e-48	0.686005	0.142	0.049	2.54156e-44	3 Intercalated	Fam25c
	1.65913e-48	0.636336	0.525	0.341	2.83728e-44	3 Intercalated	Csrp1
	2.48765e-48	0.254054	0.974	0.94	4.25413e-44	3 Intercalated	Rpl37a
	3.59615e-48	0.366278	0.211	0.089	6.14977e-44	3 Intercalated	Jade1
	3.63756e-48	0.286988	0.138	0.045	6.22059e-44	3 Intercalated	Pik3cb
	6.86781e-48	0.379684	0.209	0.088	1.17446e-43	3 Intercalated	Foxo3
	7.21299e-48	0.57297	0.426	0.264	1.23349e-43	3 Intercalated	Pura
	8.25848e-48	0.521843	0.187	0.074	1.41228e-43	3 Intercalated	Hist1h1c
	9.43756e-48	0.441567	0.326	0.172	1.61392e-43	3 Intercalated	Atp6v1d
	1.30242e-47	0.530926	0.405	0.242	2.22727e-43	3 Intercalated	Tsc22d4
	1.31571e-47	0.380726	0.217	0.093	2.24999e-43	3 Intercalated	Ddah2
	1.53123e-47	0.439906	0.301	0.154	2.61856e-43	3 Intercalated	Mrpl14
	1.79104e-47	0.327904	0.185	0.073	3.06286e-43	3 Intercalated	Add3
	1.80809e-47	0.33919	0.181	0.07	3.09201e-43	3 Intercalated	Cib1
	2.2825e-47	3.86501	0.947	0.927	3.9033e-43	3 Intercalated	Smgc
	4.15627e-47	0.369313	0.175	0.068	7.10764e-43	3 Intercalated	Cbr1
	4.46993e-47	0.264724	0.152	0.053	7.64403e-43	3 Intercalated	Mfsd1
	5.38818e-47	0.285127	0.168	0.062	9.21433e-43	3 Intercalated	Agap1
	5.58418e-47	0.382403	0.227	0.101	9.5495e-43	3 Intercalated	Pla2g16
	6.84984e-47	0.286173	0.162	0.059	1.17139e-42	3 Intercalated	Cab39l
	1.78453e-46	0.304237	0.185	0.073	3.05172e-42	3 Intercalated	Slmap
	3.20658e-46	0.302091	0.174	0.067	5.48358e-42	3 Intercalated	Acaa2
	7.77394e-46	0.371039	0.219	0.096	1.32942e-41	3 Intercalated	Lpgat1
	8.72651e-46	0.26818	0.172	0.065	1.49232e-41	3 Intercalated	Hivep3
	8.87882e-46	0.400883	0.231	0.104	1.51837e-41	3 Intercalated	Plxnb2
	3.79124e-45	0.277797	0.951	0.915	6.4834e-41	3 Intercalated	Rpl36
	5.33849e-45	0.686223	0.466	0.309	9.12935e-41	3 Intercalated	Foxq1
	5.48966e-45	0.331858	0.187	0.076	9.38787e-41	3 Intercalated	Ildr1
	6.62019e-45	0.35682	0.197	0.083	1.13212e-40	3 Intercalated	Abhd14b
	1.32206e-44	0.540066	0.632	0.511	2.26085e-40	3 Intercalated	Rps27l
	3.34288e-44	0.316852	0.195	0.081	5.71666e-40	3 Intercalated	Trps1
	4.5803e-44	0.287138	0.15	0.054	7.83277e-40	3 Intercalated	Oard1
	5.29903e-44	0.305673	0.153	0.056	9.06188e-40	3 Intercalated	Eci1
	5.73941e-44	0.706356	0.354	0.201	9.81497e-40	3 Intercalated	Txnip
	6.29583e-44	0.472812	0.33	0.184	1.07665e-39	3 Intercalated	Golgb1
	8.56262e-44	0.449721	0.321	0.174	1.46429e-39	3 Intercalated	Hsd17b10
	1.02821e-43	0.333238	0.224	0.1	1.75834e-39	3 Intercalated	Ppdpf
	1.24534e-43	0.486031	0.301	0.158	2.12965e-39	3 Intercalated	Rnd3
	1.69005e-43	0.267997	0.156	0.058	2.89016e-39	3 Intercalated	Vps54
	1.86883e-43	0.322873	0.197	0.084	3.19589e-39	3 Intercalated	Polb
	2.69595e-43	0.409814	0.273	0.137	4.61034e-39	3 Intercalated	Sorl1
	5.08407e-43	0.471373	0.342	0.192	8.69427e-39	3 Intercalated	Rp9
	6.15409e-43	0.441204	0.303	0.164	1.05241e-38	3 Intercalated	Npepps
	1.09113e-42	0.44834	0.391	0.235	1.86595e-38	3 Intercalated	Sec11c
	4.02345e-42	0.473744	0.367	0.218	6.88049e-38	3 Intercalated	Mrps21
	4.59952e-42	0.320281	0.226	0.104	7.86564e-38	3 Intercalated	Myo1c
	6.19736e-42	0.447842	0.31	0.168	1.05981e-37	3 Intercalated	Fam177a
	8.6717e-42	0.322404	0.201	0.088	1.48295e-37	3 Intercalated	Appl2
	1.05728e-41	0.545567	0.461	0.313	1.80806e-37	3 Intercalated	Auts2
	1.22936e-41	0.341949	0.916	0.883	2.10233e-37	3 Intercalated	Ppia
	1.33456e-41	0.250851	0.199	0.084	2.28224e-37	3 Intercalated	Gcnt2
	1.42078e-41	0.442381	0.319	0.176	2.42968e-37	3 Intercalated	Tmem14c
	1.4684e-41	0.266645	0.129	0.044	2.51111e-37	3 Intercalated	Rnf181
	1.63459e-41	0.404862	0.334	0.182	2.79531e-37	3 Intercalated	Gstm1
	1.71772e-41	0.654647	0.25	0.126	2.93747e-37	3 Intercalated	Hist1h2bc
	3.01084e-41	0.272642	0.95	0.932	5.14884e-37	3 Intercalated	Rpl35a
	3.79295e-41	0.354563	0.282	0.145	6.48632e-37	3 Intercalated	Ccser2
	4.2514e-41	0.269331	0.125	0.042	7.27032e-37	3 Intercalated	Gm26669
	6.59142e-41	0.300396	0.145	0.054	1.1272e-36	3 Intercalated	Six1
	6.83638e-41	0.458856	0.489	0.33	1.16909e-36	3 Intercalated	Hmgn1
	7.52199e-41	0.297458	0.261	0.127	1.28634e-36	3 Intercalated	Anp32a
	8.19531e-41	0.265427	0.134	0.048	1.40148e-36	3 Intercalated	Aktip
	8.20414e-41	0.529066	0.596	0.463	1.40299e-36	3 Intercalated	Cdh1
	8.40802e-41	0.355501	0.219	0.099	1.43786e-36	3 Intercalated	Tnfaip8
	8.4317e-41	0.400638	0.235	0.112	1.4419e-36	3 Intercalated	Trp53inp1
	1.05052e-40	0.456534	0.383	0.231	1.79649e-36	3 Intercalated	Clstn1
	1.14176e-40	0.275866	0.154	0.059	1.95252e-36	3 Intercalated	Zfp652
	1.52261e-40	0.3791	0.291	0.155	2.60382e-36	3 Intercalated	Rab25
	1.59988e-40	0.385754	0.246	0.122	2.73595e-36	3 Intercalated	Txndc5
	2.58718e-40	0.283415	0.204	0.09	4.42434e-36	3 Intercalated	Tmpo
	3.49205e-40	0.47248	0.332	0.191	5.97176e-36	3 Intercalated	Pbxip1
	4.40493e-40	0.431922	0.375	0.224	7.53286e-36	3 Intercalated	Tmem234
	4.97527e-40	0.360272	0.203	0.092	8.50821e-36	3 Intercalated	Tmem63b
	5.93777e-40	0.618888	0.591	0.469	1.01542e-35	3 Intercalated	H2afj
	6.0467e-40	0.315355	0.184	0.079	1.03405e-35	3 Intercalated	Atp2c1
	7.63264e-40	0.313664	0.175	0.073	1.30526e-35	3 Intercalated	Nsd1
	8.39872e-40	0.434536	0.239	0.118	1.43626e-35	3 Intercalated	Gk
	8.55399e-40	0.293278	0.196	0.086	1.46282e-35	3 Intercalated	Gtf2i
	1.00617e-39	0.308247	0.162	0.065	1.72066e-35	3 Intercalated	Cbx6
	1.04854e-39	0.360036	0.255	0.128	1.79311e-35	3 Intercalated	Ddi2
	1.34206e-39	0.268678	0.895	0.826	2.29505e-35	3 Intercalated	Rpl10a
	1.98935e-39	0.314903	0.217	0.1	3.40198e-35	3 Intercalated	Anxa4
	2.07303e-39	0.323886	0.185	0.08	3.54509e-35	3 Intercalated	44261
	2.4223e-39	0.266166	0.142	0.054	4.14238e-35	3 Intercalated	Tpd52l1
	3.39501e-39	0.372817	0.262	0.134	5.8058e-35	3 Intercalated	Npdc1
	3.55961e-39	0.260116	0.162	0.065	6.08729e-35	3 Intercalated	Zfp281
	3.90946e-39	0.50448	0.44	0.294	6.68556e-35	3 Intercalated	Reep3
	4.16687e-39	0.303164	0.824	0.752	7.12577e-35	3 Intercalated	Rpl36a
	6.73514e-39	0.452998	0.346	0.202	1.15178e-34	3 Intercalated	Arpc1a
	7.13585e-39	0.479003	0.309	0.175	1.2203e-34	3 Intercalated	Wls
	7.45754e-39	0.344247	0.809	0.73	1.27531e-34	3 Intercalated	Rpl22l1
	1.11511e-38	0.306484	0.234	0.113	1.90695e-34	3 Intercalated	Kdm7a
	1.14747e-38	0.323992	0.197	0.088	1.96229e-34	3 Intercalated	H1f0
	1.20201e-38	0.278207	0.782	0.704	2.05556e-34	3 Intercalated	Prdx1
	1.31001e-38	0.327192	0.221	0.104	2.24025e-34	3 Intercalated	Cx3cl1
	1.36778e-38	0.440576	0.394	0.246	2.33904e-34	3 Intercalated	Mllt4
	1.9787e-38	0.258583	0.13	0.047	3.38377e-34	3 Intercalated	Tex15
	2.01137e-38	0.289959	0.195	0.087	3.43965e-34	3 Intercalated	Esrp1
	2.46654e-38	0.259798	0.163	0.066	4.21803e-34	3 Intercalated	Hs2st1
	2.48832e-38	0.396438	0.946	0.932	4.25527e-34	3 Intercalated	H3f3b
	2.91662e-38	0.3342	0.208	0.096	4.98771e-34	3 Intercalated	0610011F06Rik
	4.73045e-38	0.263717	0.1	0.031	8.08954e-34	3 Intercalated	Adck5
	5.96628e-38	0.319847	0.196	0.089	1.02029e-33	3 Intercalated	Coa3
	1.6708e-37	0.52329	0.681	0.541	2.85724e-33	3 Intercalated	Krt7
	1.67585e-37	0.570553	0.809	0.737	2.86588e-33	3 Intercalated	Junb
	1.78951e-37	0.409967	0.263	0.14	3.06024e-33	3 Intercalated	Ggh
	2.55281e-37	0.328594	0.201	0.093	4.36557e-33	3 Intercalated	Tmem205
	2.78811e-37	0.311078	0.202	0.093	4.76795e-33	3 Intercalated	Sft2d2
	4.93085e-37	0.429267	0.646	0.532	8.43224e-33	3 Intercalated	Sec62
	5.81349e-37	0.307209	0.181	0.08	9.94165e-33	3 Intercalated	Mgat4a
	6.14857e-37	0.480678	0.731	0.639	1.05147e-32	3 Intercalated	Myl12a
	6.22238e-37	0.33221	0.129	0.047	1.06409e-32	3 Intercalated	Lmcd1
	6.29585e-37	0.356694	0.242	0.121	1.07665e-32	3 Intercalated	Ypel3
	7.60878e-37	0.668986	0.57	0.436	1.30118e-32	3 Intercalated	Hes1
	8.80047e-37	0.431425	0.315	0.181	1.50497e-32	3 Intercalated	Slc9a3r1
	1.00767e-36	0.436236	0.726	0.631	1.72321e-32	3 Intercalated	Gpx4
	1.09723e-36	0.280954	0.207	0.096	1.87637e-32	3 Intercalated	Gpx2
	1.27037e-36	0.264244	0.154	0.063	2.17246e-32	3 Intercalated	Ak3
	1.44793e-36	0.409083	0.297	0.166	2.47611e-32	3 Intercalated	Akap9
	2.07101e-36	0.28425	0.17	0.073	3.54164e-32	3 Intercalated	Stk38
	2.83119e-36	0.317427	0.218	0.105	4.84162e-32	3 Intercalated	Stra13
	2.84594e-36	0.318933	0.219	0.105	4.86684e-32	3 Intercalated	Mrpl38
	3.52872e-36	0.269933	0.17	0.073	6.03446e-32	3 Intercalated	Gigyf2
	3.60986e-36	0.377774	0.259	0.135	6.17322e-32	3 Intercalated	Setd8
	3.67727e-36	0.36283	0.274	0.147	6.2885e-32	3 Intercalated	Pon2
	5.867e-36	1.37797	0.204	0.103	1.00332e-31	3 Intercalated	A630073D07Rik
	7.61686e-36	0.531696	0.776	0.701	1.30256e-31	3 Intercalated	Klf6
	1.26414e-35	0.412276	0.34	0.202	2.16181e-31	3 Intercalated	Tmco1
	3.48542e-35	0.303821	0.199	0.094	5.96042e-31	3 Intercalated	Pax9
	4.12661e-35	0.472027	0.386	0.252	7.05692e-31	3 Intercalated	Skp1a
	4.13365e-35	0.425265	0.867	0.773	7.06896e-31	3 Intercalated	S100a11
	4.29987e-35	0.56732	0.615	0.498	7.3532e-31	3 Intercalated	Arid5b
	5.98148e-35	0.280823	0.154	0.064	1.02289e-30	3 Intercalated	Tmem30b
	6.50694e-35	0.460419	0.478	0.336	1.11275e-30	3 Intercalated	Ezr
	9.67125e-35	0.388896	0.275	0.15	1.65388e-30	3 Intercalated	Pnpla2
	1.00144e-34	0.383774	0.308	0.178	1.71257e-30	3 Intercalated	Golph3
	1.19876e-34	0.281752	0.252	0.13	2.05e-30	3 Intercalated	M6pr
	1.22527e-34	0.254639	0.157	0.066	2.09533e-30	3 Intercalated	Irx2
	1.317e-34	0.553333	0.554	0.428	2.25221e-30	3 Intercalated	Ube2s
	1.5444e-34	0.318297	0.256	0.135	2.64107e-30	3 Intercalated	Atp11b
	2.54476e-34	0.25455	0.136	0.054	4.35179e-30	3 Intercalated	Alad
	2.66889e-34	0.264869	0.146	0.06	4.56406e-30	3 Intercalated	Stap2
	2.92985e-34	0.353093	0.287	0.159	5.01033e-30	3 Intercalated	Ergic2
	4.85433e-34	0.509596	0.597	0.459	8.3014e-30	3 Intercalated	Chka
	5.04273e-34	0.456315	0.386	0.244	8.62357e-30	3 Intercalated	Lars2
	7.68813e-34	0.2941	0.21	0.102	1.31475e-29	3 Intercalated	Itch
	1.09239e-33	0.323197	0.17	0.076	1.8681e-29	3 Intercalated	Rtkn
	2.34412e-33	0.318083	0.84	0.774	4.00869e-29	3 Intercalated	Rpl7a
	2.64394e-33	0.39755	0.285	0.163	4.5214e-29	3 Intercalated	Cbx1
	2.79589e-33	0.29061	0.19	0.09	4.78125e-29	3 Intercalated	Cdc42ep1
	3.068e-33	0.281403	0.212	0.104	5.24658e-29	3 Intercalated	Ptprk
	3.41503e-33	0.276682	0.168	0.075	5.84005e-29	3 Intercalated	Ssna1
	4.13621e-33	0.345213	0.647	0.491	7.07333e-29	3 Intercalated	Atpif1
	6.30968e-33	0.528407	0.234	0.121	1.07902e-28	3 Intercalated	G0s2
	7.21941e-33	0.343461	0.266	0.145	1.23459e-28	3 Intercalated	Ddr1
	9.72977e-33	0.272973	0.205	0.1	1.66389e-28	3 Intercalated	Chchd7
	1.16704e-32	0.285445	0.184	0.086	1.99576e-28	3 Intercalated	Bmpr1a
	1.30754e-32	0.329192	0.244	0.128	2.23603e-28	3 Intercalated	Tspan13
	1.59928e-32	0.308555	0.242	0.129	2.73493e-28	3 Intercalated	Cttn
	1.66881e-32	0.416838	0.435	0.295	2.85383e-28	3 Intercalated	Ptbp3
	1.78666e-32	0.363203	0.268	0.15	3.05537e-28	3 Intercalated	Casz1
	1.94353e-32	0.442107	0.621	0.476	3.32364e-28	3 Intercalated	AY036118
	2.68704e-32	0.379227	0.495	0.358	4.59511e-28	3 Intercalated	Prdx6
	2.93305e-32	0.328599	0.24	0.127	5.01581e-28	3 Intercalated	Pkp2
	3.18056e-32	0.383416	0.215	0.109	5.43908e-28	3 Intercalated	Tuft1
	3.4288e-32	0.28477	0.179	0.083	5.86359e-28	3 Intercalated	Rab24
	4.02903e-32	0.283681	0.181	0.085	6.89005e-28	3 Intercalated	Acox1
	4.51466e-32	0.383259	0.299	0.177	7.72052e-28	3 Intercalated	Mpp5
	4.75925e-32	0.543133	0.828	0.699	8.1388e-28	3 Intercalated	Cldn4
	5.46309e-32	0.368885	0.36	0.223	9.34243e-28	3 Intercalated	Nfkbiz
	5.92327e-32	0.407265	0.361	0.23	1.01294e-27	3 Intercalated	Pdgfa
	6.29418e-32	0.353616	0.252	0.138	1.07637e-27	3 Intercalated	Cnpy2
	7.01264e-32	0.317022	0.264	0.146	1.19923e-27	3 Intercalated	Tab2
	7.43763e-32	0.350691	0.328	0.198	1.27191e-27	3 Intercalated	Dynlt3
	1.28431e-31	0.498631	0.436	0.302	2.1963e-27	3 Intercalated	Sertad2
	2.10865e-31	0.253208	0.829	0.75	3.60599e-27	3 Intercalated	Rpl5
	4.81416e-31	0.300607	0.221	0.114	8.2327e-27	3 Intercalated	Strbp
	5.6669e-31	0.380874	0.254	0.142	9.69097e-27	3 Intercalated	Acadm
	1.23063e-30	0.304332	0.181	0.087	2.10451e-26	3 Intercalated	Dhrs7
	1.38625e-30	0.283079	0.183	0.088	2.37063e-26	3 Intercalated	Trim8
	1.57357e-30	0.258615	0.149	0.065	2.69096e-26	3 Intercalated	Ppa2
	1.95198e-30	0.374145	0.321	0.195	3.33808e-26	3 Intercalated	Cish
	1.97948e-30	0.311146	0.462	0.312	3.38511e-26	3 Intercalated	Cxadr
	2.12402e-30	0.287817	0.212	0.108	3.63229e-26	3 Intercalated	Efr3a
	2.1699e-30	0.430219	0.497	0.369	3.71075e-26	3 Intercalated	Cd164
	2.39089e-30	0.359089	0.275	0.158	4.08866e-26	3 Intercalated	Tulp4
	2.40172e-30	0.305382	0.812	0.754	4.10719e-26	3 Intercalated	Naca
	2.56671e-30	0.573284	0.472	0.34	4.38932e-26	3 Intercalated	Tgfb2
	2.72743e-30	0.332262	0.303	0.18	4.66417e-26	3 Intercalated	Pbrm1
	3.20066e-30	0.252501	0.173	0.081	5.47345e-26	3 Intercalated	Krtcap3
	4.58773e-30	0.292306	0.143	0.061	7.84548e-26	3 Intercalated	Ptges
	4.69366e-30	0.263566	0.215	0.111	8.02663e-26	3 Intercalated	Mtus1
	5.23505e-30	0.409803	0.424	0.296	8.95245e-26	3 Intercalated	Atrx
	5.69332e-30	0.264067	0.189	0.093	9.73616e-26	3 Intercalated	Fam208a
	8.16906e-30	0.535015	0.774	0.679	1.39699e-25	3 Intercalated	Hspb1
	8.99557e-30	0.280338	0.131	0.055	1.53833e-25	3 Intercalated	St3gal4
	1.23707e-29	0.397181	0.379	0.249	2.11551e-25	3 Intercalated	Atp6v1g1
	1.551e-29	0.441737	0.977	0.971	2.65236e-25	3 Intercalated	Actb
	2.88541e-29	0.44977	0.316	0.198	4.93434e-25	3 Intercalated	Lamtor2
	3.83206e-29	0.311769	0.51	0.367	6.55321e-25	3 Intercalated	Psap
	4.01254e-29	0.278643	0.226	0.119	6.86184e-25	3 Intercalated	Psip1
	4.79007e-29	0.347868	0.362	0.23	8.1915e-25	3 Intercalated	F11r
	4.91104e-29	0.292936	0.145	0.065	8.39836e-25	3 Intercalated	Tnfrsf21
	5.52391e-29	0.387707	0.321	0.199	9.44644e-25	3 Intercalated	Phip
	9.94918e-29	0.256394	0.175	0.084	1.70141e-24	3 Intercalated	Tmem41b
	1.46712e-28	0.339778	0.293	0.174	2.50892e-24	3 Intercalated	Zcchc7
	1.50546e-28	0.485364	0.446	0.315	2.5745e-24	3 Intercalated	Elf3
	2.18846e-28	0.255274	0.244	0.134	3.74249e-24	3 Intercalated	Tns3
	2.31576e-28	0.358161	0.387	0.257	3.96017e-24	3 Intercalated	Park7
	3.37857e-28	0.394768	0.659	0.568	5.77769e-24	3 Intercalated	Hnrnpa2b1
	4.24318e-28	0.441858	0.707	0.611	7.25627e-24	3 Intercalated	Errfi1
	5.21841e-28	0.312368	0.193	0.099	8.92401e-24	3 Intercalated	Carkd
	8.44929e-28	0.28556	0.242	0.134	1.44491e-23	3 Intercalated	Eif2s3x
	1.17661e-27	0.4432	0.417	0.3	2.01213e-23	3 Intercalated	Spcs2
	1.44941e-27	0.292733	0.226	0.122	2.47863e-23	3 Intercalated	Tonsl
	1.58153e-27	0.253035	0.124	0.052	2.70457e-23	3 Intercalated	Sh3bp4
	1.78074e-27	0.297954	0.239	0.133	3.04525e-23	3 Intercalated	Knop1
	1.89497e-27	0.380202	0.512	0.391	3.24058e-23	3 Intercalated	Foxp1
	1.91239e-27	0.296197	0.197	0.102	3.27037e-23	3 Intercalated	Nr2f6
	2.32911e-27	1.48144	0.158	0.079	3.98302e-23	3 Intercalated	Fgg
	2.66646e-27	0.298905	0.266	0.154	4.55991e-23	3 Intercalated	Rbm5
	4.06037e-27	0.406986	0.571	0.454	6.94364e-23	3 Intercalated	Gnb2
	5.382e-27	0.335296	0.342	0.22	9.20375e-23	3 Intercalated	Hp1bp3
	8.36572e-27	0.425232	0.579	0.462	1.43062e-22	3 Intercalated	Ier3
	9.2524e-27	0.378417	0.348	0.225	1.58225e-22	3 Intercalated	Rhob
	1.24692e-26	0.31334	0.197	0.104	2.13236e-22	3 Intercalated	Lipe
	1.5578e-26	0.365703	0.495	0.364	2.664e-22	3 Intercalated	Edf1
	1.58549e-26	0.298407	0.267	0.156	2.71134e-22	3 Intercalated	Mrpl57
	2.03295e-26	0.357892	0.481	0.357	3.47655e-22	3 Intercalated	Scand1
	2.21452e-26	0.304813	0.261	0.151	3.78706e-22	3 Intercalated	Fam173a
	2.47733e-26	0.289777	0.264	0.155	4.23649e-22	3 Intercalated	Hmgn5
	2.58659e-26	0.25398	0.174	0.086	4.42333e-22	3 Intercalated	Cyhr1
	4.01938e-26	0.338096	0.323	0.203	6.87354e-22	3 Intercalated	Srp14
	6.02866e-26	0.350516	0.399	0.269	1.03096e-21	3 Intercalated	Gm26917
	6.63234e-26	0.264282	0.212	0.114	1.1342e-21	3 Intercalated	Prrc2b
	7.48835e-26	0.363626	0.421	0.292	1.28058e-21	3 Intercalated	Snrpd2
	7.75832e-26	0.251423	0.181	0.092	1.32675e-21	3 Intercalated	Cers2
	8.64922e-26	0.487134	0.509	0.394	1.4791e-21	3 Intercalated	Vmp1
	9.85302e-26	0.31931	0.258	0.151	1.68496e-21	3 Intercalated	Eps8l2
	1.2414e-25	0.250595	0.2	0.106	2.12292e-21	3 Intercalated	Rnpep
	1.28838e-25	0.288013	0.188	0.099	2.20326e-21	3 Intercalated	Runx2
	1.86771e-25	0.345009	0.372	0.249	3.19397e-21	3 Intercalated	Eif4g1
	2.56211e-25	0.254445	0.178	0.091	4.38147e-21	3 Intercalated	Hip1r
	2.62217e-25	0.271744	0.232	0.13	4.48417e-21	3 Intercalated	Hnrnpr
	4.46861e-25	0.620712	0.174	0.088	7.64177e-21	3 Intercalated	Lcn2
	6.14199e-25	0.299992	0.299	0.186	1.05034e-20	3 Intercalated	Dynll2
	7.67591e-25	0.270374	0.166	0.084	1.31266e-20	3 Intercalated	Iffo2
	8.86545e-25	0.350136	0.37	0.249	1.51608e-20	3 Intercalated	Bcap31
	1.18127e-24	0.351345	0.708	0.62	2.0201e-20	3 Intercalated	Zfand5
	1.88559e-24	0.250911	0.15	0.072	3.22455e-20	3 Intercalated	Osgin2
	2.21862e-24	0.300457	0.242	0.14	3.79406e-20	3 Intercalated	Nedd4l
	1.05335e-23	0.258721	0.248	0.146	1.80134e-19	3 Intercalated	Chmp3
	1.19471e-23	0.255904	0.198	0.108	2.04307e-19	3 Intercalated	2610507B11Rik
	1.31934e-23	0.323947	0.275	0.172	2.25621e-19	3 Intercalated	Larp4b
	2.05164e-23	0.34214	0.438	0.32	3.5085e-19	3 Intercalated	Ralbp1
	2.3309e-23	0.284777	0.744	0.624	3.98608e-19	3 Intercalated	Chchd10
	3.14549e-23	0.328231	0.285	0.18	5.3791e-19	3 Intercalated	Tob1
	4.22258e-23	0.336773	0.354	0.24	7.22104e-19	3 Intercalated	Anapc13
	5.19909e-23	0.275489	0.255	0.153	8.89097e-19	3 Intercalated	Mark2
	5.70543e-23	0.313901	0.241	0.143	9.75686e-19	3 Intercalated	Enc1
	6.33945e-23	0.259516	0.767	0.698	1.08411e-18	3 Intercalated	H3f3a
	7.05999e-23	0.257983	0.203	0.112	1.20733e-18	3 Intercalated	Dlg1
	8.92688e-23	0.259295	0.191	0.104	1.52659e-18	3 Intercalated	Fam110a
	1.22834e-22	0.289012	0.27	0.167	2.10059e-18	3 Intercalated	Rab15
	1.41051e-22	0.327141	0.475	0.357	2.41212e-18	3 Intercalated	Chmp2a
	1.50409e-22	0.258151	0.192	0.106	2.57214e-18	3 Intercalated	Trappc6a
	1.50632e-22	0.292625	0.561	0.46	2.57596e-18	3 Intercalated	Zbtb20
	1.96832e-22	0.291239	0.431	0.305	3.36603e-18	3 Intercalated	Psme1
	2.02615e-22	0.451542	0.777	0.738	3.46491e-18	3 Intercalated	Atf3
	2.15472e-22	0.324557	0.277	0.175	3.68479e-18	3 Intercalated	Fkbp4
	2.31686e-22	0.257429	0.144	0.071	3.96206e-18	3 Intercalated	Eps8l1
	2.71628e-22	0.309933	0.564	0.452	4.64511e-18	3 Intercalated	Eif3f
	3.10024e-22	0.454941	0.142	0.072	5.30171e-18	3 Intercalated	Aqp5
	3.91965e-22	0.433212	0.684	0.605	6.703e-18	3 Intercalated	Fosb
	4.42374e-22	0.278419	0.371	0.253	7.56504e-18	3 Intercalated	Ddx6
	5.53033e-22	0.271532	0.213	0.121	9.45742e-18	3 Intercalated	Rin2
	7.08994e-22	0.291659	0.768	0.707	1.21245e-17	3 Intercalated	Itm2b
	7.35666e-22	0.346757	0.416	0.304	1.25806e-17	3 Intercalated	BC005537
	1.64148e-21	0.293562	0.306	0.199	2.80709e-17	3 Intercalated	Rbbp4
	1.91735e-21	0.272796	0.28	0.178	3.27885e-17	3 Intercalated	Ctnnd1
	3.23056e-21	0.362053	0.452	0.342	5.52458e-17	3 Intercalated	Dsp
	4.33566e-21	0.381533	0.609	0.529	7.41442e-17	3 Intercalated	Ddx3x
	5.2065e-21	0.334308	0.548	0.44	8.90363e-17	3 Intercalated	Tomm7
	5.9946e-21	0.36012	0.401	0.293	1.02514e-16	3 Intercalated	Irf2bp2
	1.20084e-20	0.274218	0.264	0.167	2.05355e-16	3 Intercalated	Iqgap2
	1.21776e-20	0.314405	0.365	0.258	2.08249e-16	3 Intercalated	Mien1
	1.23859e-20	0.355436	0.27	0.176	2.11812e-16	3 Intercalated	Tram1
	1.38218e-20	0.305455	0.323	0.217	2.36367e-16	3 Intercalated	Irf2bpl
	1.97265e-20	0.301713	0.514	0.4	3.37342e-16	3 Intercalated	Tpi1
	2.29009e-20	0.279526	0.196	0.113	3.91629e-16	3 Intercalated	Irx5
	2.3967e-20	0.471337	0.419	0.316	4.0986e-16	3 Intercalated	Efhd2
	5.31889e-20	0.259508	0.206	0.121	9.09584e-16	3 Intercalated	Trp53bp2
	5.516e-20	0.264621	0.227	0.137	9.43292e-16	3 Intercalated	Jtb
	6.69029e-20	0.28713	0.281	0.182	1.14411e-15	3 Intercalated	Tmem208
	8.16547e-20	0.266813	0.536	0.419	1.39638e-15	3 Intercalated	Eif3h
	1.11204e-19	0.294118	0.381	0.272	1.90169e-15	3 Intercalated	Ppp1ca
	1.33768e-19	0.285234	0.374	0.265	2.28757e-15	3 Intercalated	Pgrmc1
	1.74893e-19	0.301273	0.35	0.243	2.99084e-15	3 Intercalated	Eif3i
	1.86254e-19	0.250688	0.22	0.132	3.18514e-15	3 Intercalated	Polr2e
	1.882e-19	0.367328	0.438	0.337	3.2184e-15	3 Intercalated	Myh9
	2.52799e-19	0.308141	0.403	0.294	4.32311e-15	3 Intercalated	Nedd8
	2.55091e-19	0.319516	0.452	0.346	4.36231e-15	3 Intercalated	Rbx1
	3.60826e-19	0.251831	0.222	0.134	6.17048e-15	3 Intercalated	Sf3b5
	4.24058e-19	0.275652	0.619	0.527	7.25181e-15	3 Intercalated	Gm10036
	4.50248e-19	0.325958	0.68	0.6	7.69969e-15	3 Intercalated	Gadd45b
	6.01547e-19	0.298302	0.327	0.226	1.02871e-14	3 Intercalated	Atxn7l3b
	6.53734e-19	0.526123	0.825	0.818	1.11795e-14	3 Intercalated	Ifrd1
	6.57812e-19	0.271929	0.383	0.275	1.12492e-14	3 Intercalated	Swi5
	7.53114e-19	0.268566	0.336	0.233	1.2879e-14	3 Intercalated	Fundc2
	9.47562e-19	0.317876	0.623	0.547	1.62043e-14	3 Intercalated	Hint1
	1.30945e-18	0.264763	0.364	0.257	2.2393e-14	3 Intercalated	2700060E02Rik
	1.39682e-18	0.274703	0.472	0.357	2.38869e-14	3 Intercalated	Aldh2
	1.68575e-18	0.287014	0.34	0.238	2.88279e-14	3 Intercalated	Cd2ap
	2.22859e-18	0.277553	0.297	0.2	3.81111e-14	3 Intercalated	Plscr1
	3.81978e-18	0.29986	0.505	0.407	6.5322e-14	3 Intercalated	Sumo2
	4.0109e-18	0.441389	0.357	0.262	6.85905e-14	3 Intercalated	Las1l
	4.08831e-18	0.309751	0.411	0.302	6.99142e-14	3 Intercalated	4930523C07Rik
	4.20059e-18	0.251127	0.226	0.141	7.18343e-14	3 Intercalated	Acaa1a
	4.60042e-18	0.286382	0.205	0.123	7.86717e-14	3 Intercalated	Pvrl2
	6.19109e-18	0.250859	0.305	0.206	1.05874e-13	3 Intercalated	Gm10076
	8.18507e-18	0.254738	0.255	0.164	1.39973e-13	3 Intercalated	Stub1
	1.82032e-17	0.346482	0.314	0.223	3.11293e-13	3 Intercalated	Smim14
	2.04095e-17	0.26567	0.311	0.215	3.49022e-13	3 Intercalated	Gsk3b
	2.10675e-17	0.280484	0.303	0.207	3.60276e-13	3 Intercalated	Prelid1
	2.1394e-17	0.250863	0.176	0.103	3.65858e-13	3 Intercalated	Cmas
	2.2408e-17	0.390332	0.646	0.584	3.83198e-13	3 Intercalated	Ly6e
	3.03779e-17	0.290595	0.47	0.369	5.19492e-13	3 Intercalated	Ctnna1
	3.08363e-17	0.253209	0.264	0.173	5.27332e-13	3 Intercalated	Ddx17
	4.72124e-17	0.265663	0.254	0.166	8.07379e-13	3 Intercalated	Dctn2
	6.77243e-17	0.294948	0.52	0.425	1.15815e-12	3 Intercalated	Eif3k
	6.8971e-17	0.354327	0.743	0.626	1.17947e-12	3 Intercalated	Plet1
	9.4491e-17	0.300333	0.385	0.289	1.61589e-12	3 Intercalated	44262
	1.22136e-16	0.255039	0.236	0.152	2.08865e-12	3 Intercalated	Klf10
	1.30252e-16	0.317033	0.479	0.382	2.22744e-12	3 Intercalated	Jup
	1.39109e-16	0.263799	0.228	0.146	2.37891e-12	3 Intercalated	Ctage5
	2.89768e-16	0.267323	0.305	0.211	4.95533e-12	3 Intercalated	Scp2
	3.13174e-16	0.288173	0.272	0.185	5.35559e-12	3 Intercalated	Rnf19b
	5.72884e-16	0.258843	0.293	0.203	9.79689e-12	3 Intercalated	Pcmtd1
	6.56162e-16	0.279359	0.368	0.273	1.1221e-11	3 Intercalated	Ash1l
	7.65278e-16	0.273921	0.365	0.267	1.3087e-11	3 Intercalated	Nucks1
	1.09597e-15	0.272191	0.313	0.221	1.87421e-11	3 Intercalated	Ddrgk1
	1.11468e-15	0.494296	0.688	0.627	1.90621e-11	3 Intercalated	Mif
	1.12976e-15	0.261448	0.342	0.247	1.93201e-11	3 Intercalated	Hipk1
	1.21845e-15	0.313283	0.345	0.253	2.08366e-11	3 Intercalated	Vcl
	1.46885e-15	0.26083	0.681	0.6	2.51188e-11	3 Intercalated	Reep5
	1.4968e-15	0.259971	0.374	0.281	2.55968e-11	3 Intercalated	Myeov2
	3.92481e-15	0.251137	0.39	0.291	6.71181e-11	3 Intercalated	Psmb3
	5.23261e-15	0.271703	0.442	0.346	8.94829e-11	3 Intercalated	Romo1
	6.64675e-15	0.26078	0.568	0.483	1.13666e-10	3 Intercalated	Ndufa6
	1.01419e-14	0.285356	0.393	0.303	1.73436e-10	3 Intercalated	Rnf11
	1.49623e-14	0.279028	0.34	0.253	2.55871e-10	3 Intercalated	Krtcap2
	1.90527e-14	0.272322	0.578	0.498	3.2582e-10	3 Intercalated	Ndufa7
	2.63656e-14	0.25277	0.301	0.215	4.50878e-10	3 Intercalated	Phb2
	3.21615e-14	0.284129	0.396	0.309	5.49993e-10	3 Intercalated	Serp1
	5.0944e-14	0.277197	0.348	0.262	8.71193e-10	3 Intercalated	Spcs1
	5.38102e-14	0.257994	0.422	0.33	9.20209e-10	3 Intercalated	Vdac1
	1.6589e-13	0.314021	0.44	0.354	2.83689e-09	3 Intercalated	Klf4
	1.87849e-13	0.26478	0.341	0.253	3.21241e-09	3 Intercalated	Kif1b
	2.26382e-13	0.399565	0.544	0.467	3.87135e-09	3 Intercalated	Ctsb
	2.60588e-13	0.268431	0.453	0.37	4.45632e-09	3 Intercalated	Arf6
	3.30417e-13	0.251794	0.282	0.202	5.65046e-09	3 Intercalated	Polr2f
	4.00002e-13	0.265743	0.433	0.344	6.84043e-09	3 Intercalated	Ndufa3
	4.85094e-13	0.304019	0.781	0.766	8.29559e-09	3 Intercalated	Eef2
	6.67104e-13	0.250693	0.29	0.21	1.14081e-08	3 Intercalated	Tecr
	1.6909e-12	0.257761	0.315	0.235	2.89161e-08	3 Intercalated	Crb3
	1.77443e-12	0.736689	0.303	0.241	3.03445e-08	3 Intercalated	Phyh
	3.25803e-12	0.453254	0.519	0.444	5.57155e-08	3 Intercalated	Hspd1
	3.76304e-12	0.382184	0.9	0.877	6.43518e-08	3 Intercalated	Pip
	3.94904e-12	0.252002	0.522	0.444	6.75326e-08	3 Intercalated	Tgif1
	5.50485e-12	0.251282	0.603	0.515	9.41385e-08	3 Intercalated	Ier2
	5.94646e-12	0.266465	0.481	0.405	1.0169e-07	3 Intercalated	Tmem59
	1.87705e-11	0.269651	0.124	0.076	3.20994e-07	3 Intercalated	Cldn10
	2.62177e-11	0.286492	0.412	0.335	4.48348e-07	3 Intercalated	Pdlim5
	3.35665e-11	0.252834	0.43	0.351	5.7402e-07	3 Intercalated	Ndfip2
	3.48336e-11	0.327806	0.525	0.463	5.9569e-07	3 Intercalated	Ppp2ca
	1.89487e-08	0.299893	0.438	0.379	0.000324042	3 Intercalated	Tesc
	1.56428e-07	0.434069	0.836	0.823	0.00267508	3 Intercalated	Hsp90aa1
	1.7307e-07	0.324063	0.649	0.603	0.00295966	3 Intercalated	Hspe1
	5.30011e-06	0.299992	0.505	0.461	0.0906372	3 Intercalated	Dusp1
	1.73106e-05	0.282116	0.842	0.799	0.296028	3 Intercalated	Dstn
	4.60291e-05	0.319054	0.31	0.272	0.787144	3 Intercalated	Atp2a3
	0	3.79169	0.862	0.112	0	4 Ascl3+	Gm12888
	0	2.39986	0.992	0.798	0	4 Ascl3+	Nupr1
	0	2.20649	0.96	0.602	0	4 Ascl3+	S100a6
	0	2.1569	0.768	0.162	0	4 Ascl3+	Pam
	0	2.00632	0.468	0.041	0	4 Ascl3+	Aldh1a3
	0	1.99539	0.822	0.281	0	4 Ascl3+	Slc12a2
	0	1.87283	0.551	0.05	0	4 Ascl3+	Stap1
	0	1.68824	0.629	0.152	0	4 Ascl3+	Itpr2
	0	1.65733	0.507	0.071	0	4 Ascl3+	Pde1c
	0	1.46764	0.373	0.033	0	4 Ascl3+	Slc4a11
	0	1.40551	0.323	0.02	0	4 Ascl3+	Atp6v1g3
	0	1.38777	0.374	0.026	0	4 Ascl3+	Hepacam2
	0	1.34137	0.388	0.057	0	4 Ascl3+	Nrip3
	0	1.30295	0.31	0.02	0	4 Ascl3+	Foxi1
	0	1.26047	0.416	0.052	0	4 Ascl3+	Itih5
	0	1.05627	0.299	0.021	0	4 Ascl3+	Cpxm2
	0	1.02393	0.288	0.021	0	4 Ascl3+	Rcan2
	1.59221e-307	1.84447	0.927	0.592	2.72284e-303	4 Ascl3+	Anxa1
	6.01451e-298	1.17145	0.353	0.053	1.02854e-293	4 Ascl3+	Dsc3
	8.49681e-293	1.44359	0.872	0.519	1.45304e-288	4 Ascl3+	App
	3.74137e-291	1.48941	0.842	0.497	6.39812e-287	4 Ascl3+	Atp6v0b
	1.06369e-281	2.38966	0.691	0.287	1.81902e-277	4 Ascl3+	Ifi27l2a
	7.27688e-276	0.800804	0.199	0.013	1.24442e-271	4 Ascl3+	Clcnka
	1.25517e-274	1.17945	0.244	0.023	2.14646e-270	4 Ascl3+	Coch
	2.83404e-263	1.01935	0.245	0.025	4.8465e-259	4 Ascl3+	Cidea
	1.52215e-262	1.20919	0.419	0.089	2.60302e-258	4 Ascl3+	Slc16a11
	3.32235e-262	1.13148	0.308	0.045	5.68155e-258	4 Ascl3+	Tmprss13
	9.86818e-262	1.15423	0.946	0.727	1.68756e-257	4 Ascl3+	Ndufa4
	1.28724e-255	1.36973	0.824	0.473	2.2013e-251	4 Ascl3+	Aplp2
	7.45813e-237	1.27611	0.456	0.122	1.27541e-232	4 Ascl3+	Mal
	5.58387e-236	1.19464	0.335	0.063	9.54898e-232	4 Ascl3+	Tspan1
	8.99301e-234	0.691334	0.171	0.011	1.53789e-229	4 Ascl3+	Gng4
	2.10349e-222	0.967293	0.993	0.82	3.59719e-218	4 Ascl3+	Fxyd2
	9.91243e-222	1.0301	0.955	0.873	1.69513e-217	4 Ascl3+	Cox8a
	4.33652e-204	1.25773	0.574	0.226	7.41589e-200	4 Ascl3+	Pdlim4
	2.17804e-199	1.17781	0.788	0.479	3.72467e-195	4 Ascl3+	Atpif1
	1.0757e-182	0.87426	0.183	0.02	1.83956e-178	4 Ascl3+	Rnase1
	3.64787e-182	1.06996	0.34	0.083	6.23822e-178	4 Ascl3+	Asgr1
	3.72231e-179	1.18462	0.614	0.281	6.36553e-175	4 Ascl3+	Ldhb
	4.31036e-176	0.571696	0.128	0.008	7.37114e-172	4 Ascl3+	Gm16233
	3.5969e-175	0.531072	0.124	0.007	6.15106e-171	4 Ascl3+	Acsl6
	1.48527e-173	1.00196	0.893	0.714	2.53995e-169	4 Ascl3+	Gnas
	1.82446e-171	1.07154	0.83	0.606	3.12001e-167	4 Ascl3+	Tceb2
	4.78277e-171	1.19929	0.366	0.099	8.17902e-167	4 Ascl3+	Serpinb9
	9.55285e-167	0.922282	0.281	0.06	1.63363e-162	4 Ascl3+	Fry
	3.25026e-166	0.905095	0.941	0.713	5.55826e-162	4 Ascl3+	Atp1a1
	5.82289e-165	0.971225	0.862	0.64	9.95773e-161	4 Ascl3+	Uqcr10
	5.88001e-164	0.995341	0.693	0.328	1.00554e-159	4 Ascl3+	Csrp1
	1.15868e-162	0.9115	0.881	0.612	1.98146e-158	4 Ascl3+	Chchd10
	8.29413e-161	1.01959	0.64	0.296	1.41838e-156	4 Ascl3+	Cxadr
	6.28025e-158	1.25371	0.56	0.268	1.07399e-153	4 Ascl3+	St14
	5.57576e-156	0.594197	1	0.994	9.5351e-152	4 Ascl3+	mt-Co1
	3.49914e-155	1.30189	0.556	0.253	5.98388e-151	4 Ascl3+	Serpinb6b
	2.25236e-152	0.900944	0.277	0.063	3.85175e-148	4 Ascl3+	Kcnma1
	1.38949e-151	1.09762	0.53	0.225	2.37616e-147	4 Ascl3+	Rbpms
	4.15966e-151	0.764791	0.958	0.726	7.11343e-147	4 Ascl3+	Epcam
	7.10702e-151	1.21804	0.857	0.597	1.21537e-146	4 Ascl3+	Errfi1
	4.40085e-150	1.00821	0.85	0.621	7.5259e-146	4 Ascl3+	Cd63
	5.02405e-150	0.438102	0.106	0.006	8.59162e-146	4 Ascl3+	Neurl1a
	1.2379e-148	0.977182	0.853	0.599	2.11693e-144	4 Ascl3+	S100a1
	8.12206e-146	1.26659	0.601	0.318	1.38895e-141	4 Ascl3+	Dsg2
	2.84614e-145	0.800286	0.241	0.049	4.86719e-141	4 Ascl3+	Pdlim3
	3.99354e-145	0.755488	0.939	0.829	6.82935e-141	4 Ascl3+	Cox6c
	7.41396e-143	0.839835	0.864	0.575	1.26786e-138	4 Ascl3+	Atp1b1
	8.32678e-143	0.952958	0.787	0.539	1.42396e-138	4 Ascl3+	Ndufa13
	3.31496e-142	0.828267	0.251	0.056	5.66891e-138	4 Ascl3+	Plcg2
	3.7345e-138	0.89896	0.58	0.258	6.38637e-134	4 Ascl3+	Litaf
	1.70245e-137	0.509682	0.143	0.016	2.91137e-133	4 Ascl3+	Vwf
	2.01947e-136	0.541795	1	1	3.4535e-132	4 Ascl3+	mt-Co3
	4.48982e-136	0.996046	0.662	0.383	7.67804e-132	4 Ascl3+	Aes
	5.58287e-132	0.430494	0.103	0.007	9.54726e-128	4 Ascl3+	Dgki
	1.34294e-127	0.865474	0.803	0.569	2.29656e-123	4 Ascl3+	Ly6e
	2.09212e-127	0.818319	0.854	0.682	3.57774e-123	4 Ascl3+	Atp5d
	1.62281e-124	0.895396	0.877	0.789	2.77517e-120	4 Ascl3+	Atp5e
	1.65546e-124	0.850498	0.819	0.529	2.831e-120	4 Ascl3+	Krt7
	7.0429e-124	0.509826	1	1	1.20441e-119	4 Ascl3+	mt-Atp6
	7.1048e-124	0.503928	1	1	1.21499e-119	4 Ascl3+	mt-Co2
	2.48254e-122	0.578369	0.112	0.011	4.24538e-118	4 Ascl3+	Ascl3
	9.42041e-120	0.590848	0.149	0.021	1.61098e-115	4 Ascl3+	Trp53i11
	4.57044e-118	0.501699	1	0.998	7.81591e-114	4 Ascl3+	mt-Nd2
	1.88545e-116	1.01174	0.517	0.266	3.22431e-112	4 Ascl3+	Gde1
	1.32579e-115	0.788999	0.223	0.053	2.26723e-111	4 Ascl3+	Plxna4
	2.38091e-115	0.677722	0.917	0.774	4.07159e-111	4 Ascl3+	Cox7a2
	2.55616e-113	0.694538	0.294	0.084	4.37129e-109	4 Ascl3+	Kit
	5.65902e-112	0.884936	0.671	0.413	9.67749e-108	4 Ascl3+	Anxa5
	2.82889e-111	0.918397	0.685	0.447	4.83769e-107	4 Ascl3+	Cystm1
	7.50781e-111	0.911731	0.687	0.447	1.28391e-106	4 Ascl3+	Ctnnb1
	3.61161e-110	0.906708	0.499	0.24	6.17621e-106	4 Ascl3+	Atp6v1g1
	1.28186e-109	0.947351	0.467	0.22	2.1921e-105	4 Ascl3+	Eno1
	4.29003e-109	0.879178	0.729	0.505	7.33638e-105	4 Ascl3+	Ctsd
	1.75626e-108	0.490408	0.995	0.912	3.00338e-104	4 Ascl3+	Krt18
	5.25923e-108	0.573605	0.165	0.03	8.9938e-104	4 Ascl3+	Serinc2
	1.65647e-107	0.899496	0.791	0.564	2.83273e-103	4 Ascl3+	Iqgap1
	3.55832e-107	0.576987	0.994	0.991	6.08509e-103	4 Ascl3+	Rplp1
	7.85891e-106	0.805131	0.766	0.495	1.34395e-101	4 Ascl3+	Cldn7
	8.20727e-106	0.691756	0.91	0.725	1.40353e-101	4 Ascl3+	Atp5b
	6.90746e-105	0.477464	0.125	0.017	1.18125e-100	4 Ascl3+	Tmem61
	1.20837e-104	0.938667	0.627	0.39	2.06644e-100	4 Ascl3+	Tpi1
	1.60896e-104	0.608987	0.939	0.823	2.75149e-100	4 Ascl3+	Cox7c
	5.40185e-104	0.675223	0.237	0.063	9.2377e-100	4 Ascl3+	Mdfic
	1.07222e-102	0.450465	1	0.994	1.8336e-98	4 Ascl3+	mt-Nd1
	2.78899e-102	0.668045	0.93	0.778	4.76946e-98	4 Ascl3+	Cd9
	1.31766e-101	0.688382	0.223	0.058	2.25333e-97	4 Ascl3+	Myof
	2.99079e-101	0.883311	0.608	0.371	5.11455e-97	4 Ascl3+	Atp6ap2
	3.25128e-101	0.455214	1	1	5.56001e-97	4 Ascl3+	mt-Nd4
	7.6359e-100	0.760413	0.269	0.083	1.30582e-95	4 Ascl3+	Sh3bgrl2
	3.73422e-99	0.76913	0.243	0.071	6.38589e-95	4 Ascl3+	Dpysl3
	1.64716e-97	0.993675	0.662	0.414	2.81681e-93	4 Ascl3+	Slc2a1
	3.2295e-95	0.714449	0.449	0.21	5.52277e-91	4 Ascl3+	Ctsz
	3.57685e-95	0.735868	0.817	0.643	6.11677e-91	4 Ascl3+	Aldoa
	7.2008e-95	0.607072	0.171	0.037	1.23141e-90	4 Ascl3+	Ociad2
	8.31241e-95	0.628246	0.733	0.464	1.42151e-90	4 Ascl3+	Ctsl
	1.60461e-94	0.455142	0.123	0.018	2.74404e-90	4 Ascl3+	Sdcbp2
	4.20478e-94	0.868185	0.682	0.468	7.19059e-90	4 Ascl3+	Tspo
	1.36298e-92	0.679879	0.193	0.048	2.33082e-88	4 Ascl3+	Elovl6
	2.43553e-92	0.552023	0.792	0.546	4.16499e-88	4 Ascl3+	Tpm1
	1.48142e-89	0.902827	0.343	0.144	2.53337e-85	4 Ascl3+	Cftr
	1.49284e-89	0.688576	0.826	0.656	2.55291e-85	4 Ascl3+	Calm1
	3.92284e-89	0.533867	0.154	0.031	6.70844e-85	4 Ascl3+	Aldh1a1
	6.12131e-89	0.687137	0.791	0.592	1.04681e-84	4 Ascl3+	Cox6a1
	4.66554e-88	0.674802	0.882	0.744	7.97853e-84	4 Ascl3+	Uqcrb
	2.131e-87	0.588313	0.188	0.047	3.64422e-83	4 Ascl3+	Khdrbs3
	2.40539e-87	0.700977	0.781	0.602	4.11345e-83	4 Ascl3+	Pfdn5
	3.19662e-86	0.774006	0.378	0.164	5.46654e-82	4 Ascl3+	Cox7a1
	1.43117e-84	0.641126	0.206	0.057	2.44745e-80	4 Ascl3+	Bik
	1.50102e-84	0.729184	0.761	0.593	2.56689e-80	4 Ascl3+	Reep5
	1.81622e-83	0.516575	0.984	0.872	3.10592e-79	4 Ascl3+	Krt8
	4.64061e-83	0.77472	0.731	0.48	7.93591e-79	4 Ascl3+	2810474O19Rik
	1.68548e-82	0.797093	0.706	0.533	2.88235e-78	4 Ascl3+	Atp6v1f
	6.89522e-82	0.608829	0.859	0.695	1.17915e-77	4 Ascl3+	Cox6b1
	7.00659e-82	0.543835	0.857	0.699	1.1982e-77	4 Ascl3+	Itm2b
	3.34056e-81	0.654435	0.824	0.678	5.7127e-77	4 Ascl3+	Atp5j2
	2.02368e-80	0.841683	0.425	0.22	3.4607e-76	4 Ascl3+	Bcas2
	1.14531e-79	0.829197	0.35	0.156	1.9586e-75	4 Ascl3+	Enah
	1.61052e-79	0.824052	0.634	0.441	2.75415e-75	4 Ascl3+	Bri3
	2.65562e-78	0.679781	0.258	0.089	4.54137e-74	4 Ascl3+	Apobec3
	3.67356e-78	0.658855	0.805	0.638	6.28216e-74	4 Ascl3+	Map1lc3a
	1.60379e-77	0.770862	0.6	0.394	2.74264e-73	4 Ascl3+	Tmem59
	3.79264e-77	1.07668	0.687	0.508	6.4858e-73	4 Ascl3+	Hsp90b1
	1.14163e-76	0.613013	0.82	0.673	1.9523e-72	4 Ascl3+	2010107E04Rik
	5.88098e-76	0.778787	0.698	0.512	1.00571e-71	4 Ascl3+	Rnh1
	2.13959e-75	0.723848	0.671	0.476	3.65891e-71	4 Ascl3+	Spint2
	6.1601e-75	0.653329	0.212	0.067	1.05344e-70	4 Ascl3+	Col18a1
	1.03451e-73	0.613854	0.753	0.572	1.76912e-69	4 Ascl3+	Atp5k
	1.81314e-72	0.617614	0.824	0.684	3.10064e-68	4 Ascl3+	Atp5h
	1.64007e-71	0.803161	0.447	0.253	2.80468e-67	4 Ascl3+	Cfl2
	1.30114e-70	0.578236	0.163	0.043	2.22509e-66	4 Ascl3+	Myh14
	2.2023e-69	0.663017	0.661	0.481	3.76615e-65	4 Ascl3+	Ndufa11
	3.25979e-69	0.370878	0.997	0.955	5.57456e-65	4 Ascl3+	mt-Nd5
	3.28586e-69	0.713323	0.314	0.137	5.61914e-65	4 Ascl3+	Abhd2
	3.80646e-68	0.681219	0.562	0.346	6.50942e-64	4 Ascl3+	Cxcl16
	7.67574e-68	0.493284	0.897	0.8	1.31263e-63	4 Ascl3+	Gapdh
	1.76613e-67	0.559254	0.856	0.747	3.02025e-63	4 Ascl3+	Atp5l
	2.01806e-67	0.681771	0.275	0.113	3.45108e-63	4 Ascl3+	Myo1b
	2.43941e-67	0.583362	0.169	0.048	4.17163e-63	4 Ascl3+	Gria3
	1.23153e-66	0.67616	0.217	0.076	2.10604e-62	4 Ascl3+	Ccpg1
	1.27535e-66	0.35006	1	1	2.18097e-62	4 Ascl3+	mt-Cytb
	1.67954e-66	0.755411	0.556	0.372	2.87217e-62	4 Ascl3+	Prdx2
	4.04846e-66	0.755734	0.292	0.129	6.92327e-62	4 Ascl3+	Ank3
	1.13419e-65	0.520747	0.841	0.69	1.93957e-61	4 Ascl3+	Cox5b
	1.60955e-65	0.739998	0.646	0.465	2.75249e-61	4 Ascl3+	Wbp5
	3.27173e-65	0.288538	0.968	0.907	5.59498e-61	4 Ascl3+	Tmsb4x
	1.63856e-64	0.541709	0.872	0.777	2.8021e-60	4 Ascl3+	Uqcrh
	5.92473e-63	0.65354	0.198	0.066	1.01319e-58	4 Ascl3+	Ncald
	1.18803e-62	0.479045	0.137	0.034	2.03165e-58	4 Ascl3+	Ppm1h
	1.70333e-61	0.587672	0.723	0.568	2.91287e-57	4 Ascl3+	Gabarap
	5.92543e-61	0.654299	0.63	0.454	1.01331e-56	4 Ascl3+	Ndufa12
	6.50025e-61	0.757502	0.319	0.152	1.11161e-56	4 Ascl3+	Ngfrap1
	8.57028e-61	0.644257	0.536	0.333	1.4656e-56	4 Ascl3+	Tfcp2l1
	1.00183e-60	0.656539	0.643	0.453	1.71323e-56	4 Ascl3+	Zbtb20
	1.76133e-60	0.332119	0.86	0.664	3.01204e-56	4 Ascl3+	Sdc4
	8.24343e-60	0.353836	0.107	0.022	1.40971e-55	4 Ascl3+	Gm26632
	1.27675e-59	0.337334	1	0.969	2.18337e-55	4 Ascl3+	mt-Nd3
	2.25519e-59	0.667	0.31	0.145	3.8566e-55	4 Ascl3+	Iscu
	7.20996e-59	0.488484	0.926	0.791	1.23298e-54	4 Ascl3+	Dstn
	1.06763e-58	0.478096	0.837	0.619	1.82575e-54	4 Ascl3+	Plet1
	1.26e-58	0.537257	0.828	0.739	2.15472e-54	4 Ascl3+	Serf2
	3.48504e-58	0.277097	0.948	0.91	5.95976e-54	4 Ascl3+	Ftl1
	1.63797e-57	0.682399	0.282	0.13	2.80109e-53	4 Ascl3+	Yif1b
	2.05076e-57	0.74776	0.284	0.132	3.507e-53	4 Ascl3+	Scnn1b
	2.87081e-57	0.644549	0.531	0.341	4.90937e-53	4 Ascl3+	S100a13
	6.65806e-57	0.666908	0.534	0.364	1.1386e-52	4 Ascl3+	Edf1
	6.71014e-57	0.636211	0.636	0.478	1.1475e-52	4 Ascl3+	Ndufa6
	1.3315e-56	0.51149	0.821	0.679	2.27699e-52	4 Ascl3+	Atp5j
	1.19057e-55	0.523627	0.812	0.661	2.036e-51	4 Ascl3+	Cox5a
	4.45547e-55	0.608914	0.65	0.461	7.6193e-51	4 Ascl3+	Cdh1
	6.58513e-55	0.556321	0.631	0.452	1.12612e-50	4 Ascl3+	Ndufc1
	2.65111e-54	0.647902	0.543	0.374	4.53366e-50	4 Ascl3+	Atp6v1e1
	3.89234e-54	0.722589	0.257	0.115	6.65629e-50	4 Ascl3+	Amot
	7.79767e-54	0.706274	0.254	0.112	1.33348e-49	4 Ascl3+	Vps36
	3.82229e-53	0.512579	0.755	0.609	6.53651e-49	4 Ascl3+	Uqcr11
	1.06685e-52	0.545621	0.207	0.08	1.82443e-48	4 Ascl3+	Krtcap3
	1.18336e-52	0.568072	0.178	0.062	2.02366e-48	4 Ascl3+	Bhlhe41
	1.02596e-51	0.573852	0.21	0.083	1.7545e-47	4 Ascl3+	Acsl4
	1.32671e-51	0.510754	0.18	0.064	2.26881e-47	4 Ascl3+	Acsf2
	1.91225e-51	1.19043	0.401	0.23	3.27013e-47	4 Ascl3+	Ly6d
	1.29193e-50	0.603788	0.213	0.084	2.20933e-46	4 Ascl3+	Hilpda
	8.64248e-50	0.284759	0.997	0.962	1.47795e-45	4 Ascl3+	mt-Nd4l
	1.72649e-49	0.492609	0.634	0.459	2.95246e-45	4 Ascl3+	Ctsb
	2.01664e-49	0.486375	0.165	0.056	3.44865e-45	4 Ascl3+	St3gal1
	6.05357e-49	0.581069	0.182	0.067	1.03522e-44	4 Ascl3+	Rac3
	6.69344e-49	0.629475	0.559	0.39	1.14465e-44	4 Ascl3+	Foxp1
	1.36098e-48	0.548995	0.646	0.493	2.32741e-44	4 Ascl3+	Atp5c1
	1.75269e-48	0.571919	0.205	0.082	2.99728e-44	4 Ascl3+	Flot1
	4.44207e-48	0.61651	0.301	0.154	7.59639e-44	4 Ascl3+	Pfkp
	5.74068e-48	0.55864	0.636	0.494	9.81713e-44	4 Ascl3+	Ndufa7
	9.27252e-48	0.557847	0.249	0.111	1.58569e-43	4 Ascl3+	Hmgn3
	1.57299e-47	0.634192	0.515	0.355	2.68996e-43	4 Ascl3+	2010111I01Rik
	2.84866e-47	0.623094	0.302	0.152	4.87149e-43	4 Ascl3+	Hcar2
	3.30155e-47	0.649886	0.279	0.139	5.64598e-43	4 Ascl3+	Nedd4l
	3.3513e-47	0.56357	0.663	0.496	5.73106e-43	4 Ascl3+	Actn4
	4.12269e-47	0.376337	0.218	0.085	7.05021e-43	4 Ascl3+	Adgrf5
	4.23624e-47	0.535281	0.638	0.491	7.2444e-43	4 Ascl3+	Atp5o
	6.95857e-47	0.64486	0.49	0.334	1.18998e-42	4 Ascl3+	Nktr
	1.38808e-46	0.634718	0.52	0.37	2.37375e-42	4 Ascl3+	Cd164
	1.61476e-46	0.637394	0.25	0.12	2.76141e-42	4 Ascl3+	Eps8
	2.43094e-46	0.681909	0.38	0.223	4.15715e-42	4 Ascl3+	Tead1
	2.91107e-46	0.488117	0.164	0.059	4.97822e-42	4 Ascl3+	Ampd3
	3.08978e-46	0.493097	0.155	0.053	5.28383e-42	4 Ascl3+	AI413582
	8.35404e-46	0.51557	0.796	0.668	1.42863e-41	4 Ascl3+	Tagln2
	2.40582e-45	0.654464	0.449	0.294	4.11419e-41	4 Ascl3+	Ckmt1
	2.79976e-45	0.582611	0.252	0.118	4.78787e-41	4 Ascl3+	Stk39
	1.16443e-44	0.488494	0.149	0.052	1.99129e-40	4 Ascl3+	Tmem117
	6.59767e-44	0.465985	0.709	0.546	1.12827e-39	4 Ascl3+	Ndufb9
	7.49552e-44	0.573278	0.548	0.403	1.28181e-39	4 Ascl3+	Ndufb10
	2.02935e-43	0.555411	0.616	0.455	3.47039e-39	4 Ascl3+	Tpm4
	2.66309e-43	0.507263	0.175	0.068	4.55415e-39	4 Ascl3+	Fam102b
	9.98189e-43	0.625187	0.227	0.105	1.707e-38	4 Ascl3+	Pmm1
	1.32218e-42	0.561709	0.297	0.157	2.26107e-38	4 Ascl3+	Cirbp
	2.22063e-42	0.542827	0.556	0.413	3.79751e-38	4 Ascl3+	Ndufa5
	2.95285e-42	0.5033	0.208	0.09	5.04967e-38	4 Ascl3+	Hexa
	3.13946e-42	0.538303	0.21	0.092	5.36879e-38	4 Ascl3+	Rnf130
	3.20568e-42	0.590743	0.229	0.108	5.48204e-38	4 Ascl3+	Qser1
	1.2438e-41	0.517203	0.649	0.521	2.12702e-37	4 Ascl3+	Ndufb11
	3.02243e-41	0.613045	0.456	0.301	5.16865e-37	4 Ascl3+	Tspan8
	7.07753e-41	0.552309	0.202	0.088	1.21033e-36	4 Ascl3+	Hagh
	1.07649e-40	0.518108	0.275	0.137	1.8409e-36	4 Ascl3+	Arl4c
	4.38855e-40	0.411098	0.116	0.036	7.50485e-36	4 Ascl3+	Eda2r
	4.63376e-40	0.534592	0.546	0.411	7.92419e-36	4 Ascl3+	Bsg
	5.01621e-40	0.898984	0.389	0.25	8.57821e-36	4 Ascl3+	Gm20186
	5.98469e-40	0.372176	0.113	0.034	1.02344e-35	4 Ascl3+	Gm1673
	1.13575e-39	0.46914	0.188	0.079	1.94224e-35	4 Ascl3+	Mgat4b
	1.69568e-39	0.657812	0.548	0.414	2.89978e-35	4 Ascl3+	Crip2
	1.90712e-39	0.415843	0.133	0.045	3.26136e-35	4 Ascl3+	2200002D01Rik
	2.18992e-39	0.532134	0.254	0.129	3.74498e-35	4 Ascl3+	Chchd3
	4.26899e-39	0.520243	0.213	0.098	7.3004e-35	4 Ascl3+	Mfsd6
	6.88453e-39	0.620485	0.366	0.232	1.17732e-34	4 Ascl3+	Crb3
	7.01695e-39	0.304587	0.949	0.879	1.19997e-34	4 Ascl3+	Cox4i1
	2.03048e-38	0.473485	0.188	0.081	3.47233e-34	4 Ascl3+	Shisa4
	2.53451e-38	0.568184	0.194	0.087	4.33427e-34	4 Ascl3+	Gpcpd1
	1.45332e-37	0.387522	0.103	0.031	2.48532e-33	4 Ascl3+	Ephb3
	2.01383e-37	0.440697	0.731	0.602	3.44385e-33	4 Ascl3+	Atp5a1
	2.12963e-37	0.523046	0.541	0.41	3.64187e-33	4 Ascl3+	Prdx5
	9.0948e-37	0.510666	0.512	0.375	1.5553e-32	4 Ascl3+	Ndufb7
	3.90723e-36	0.59167	0.243	0.127	6.68176e-32	4 Ascl3+	Cttnbp2
	4.07063e-36	0.474792	0.586	0.426	6.96118e-32	4 Ascl3+	Cldn3
	1.31817e-35	0.469036	0.664	0.539	2.2542e-31	4 Ascl3+	Cycs
	2.07691e-35	0.408094	0.113	0.037	3.55173e-31	4 Ascl3+	Eaf2
	2.41638e-35	0.589706	0.287	0.163	4.13224e-31	4 Ascl3+	Nav2
	2.77301e-35	0.406906	0.716	0.608	4.74213e-31	4 Ascl3+	Usmg5
	2.96687e-35	0.536969	0.541	0.423	5.07365e-31	4 Ascl3+	Smdt1
	3.23261e-35	0.447262	0.148	0.058	5.52809e-31	4 Ascl3+	Clasp1
	3.65805e-35	0.485613	0.603	0.494	6.25563e-31	4 Ascl3+	Ubl5
	4.09387e-35	0.570143	0.319	0.19	7.00093e-31	4 Ascl3+	Msi2
	4.42688e-35	0.501251	0.37	0.23	7.57041e-31	4 Ascl3+	Myl12b
	2.05857e-34	0.40187	0.153	0.062	3.52036e-30	4 Ascl3+	9130008F23Rik
	2.21455e-34	0.6361	0.451	0.326	3.78709e-30	4 Ascl3+	Baiap2
	3.84396e-34	0.652714	0.363	0.229	6.57356e-30	4 Ascl3+	Ddit3
	5.53213e-34	0.522157	0.644	0.547	9.4605e-30	4 Ascl3+	Atp5g2
	1.18337e-33	0.573879	0.384	0.26	2.02369e-29	4 Ascl3+	Tmbim4
	1.19304e-33	0.574066	0.257	0.142	2.04021e-29	4 Ascl3+	Kcnk1
	3.32138e-33	0.464247	0.605	0.485	5.67988e-29	4 Ascl3+	Lamp1
	3.98775e-33	0.470758	0.249	0.131	6.81945e-29	4 Ascl3+	Sik1
	4.85588e-33	0.507213	0.391	0.26	8.30403e-29	4 Ascl3+	Serinc3
	6.28069e-33	0.648273	0.193	0.091	1.07406e-28	4 Ascl3+	H1f0
	4.86999e-32	0.538439	0.531	0.419	8.32817e-28	4 Ascl3+	Rabac1
	1.06539e-31	0.59585	0.401	0.283	1.82192e-27	4 Ascl3+	Cnih4
	1.43335e-31	0.532114	0.294	0.177	2.45117e-27	4 Ascl3+	Slc25a39
	1.62818e-31	0.570275	0.322	0.204	2.78435e-27	4 Ascl3+	Elovl7
	2.08797e-31	0.516046	0.362	0.241	3.57064e-27	4 Ascl3+	Mrpl54
	2.80248e-31	0.627061	0.384	0.259	4.79253e-27	4 Ascl3+	Wnt4
	2.86902e-31	0.338153	0.882	0.774	4.90631e-27	4 Ascl3+	S100a11
	3.16434e-31	0.551915	0.399	0.281	5.41134e-27	4 Ascl3+	Fkbp2
	3.30003e-31	0.424443	0.183	0.086	5.64338e-27	4 Ascl3+	Cyb561
	3.48038e-31	0.500422	0.483	0.357	5.9518e-27	4 Ascl3+	Atox1
	3.74221e-31	0.280447	0.921	0.759	6.39956e-27	4 Ascl3+	Xist
	5.72993e-31	0.504936	0.218	0.113	9.79876e-27	4 Ascl3+	Tmem55b
	8.73893e-31	0.345245	0.109	0.039	1.49444e-26	4 Ascl3+	Slc44a3
	1.10555e-30	0.568847	0.346	0.224	1.8906e-26	4 Ascl3+	Atp6v0d2
	1.41426e-30	0.462364	0.458	0.328	2.41853e-26	4 Ascl3+	1810037I17Rik
	1.65047e-30	0.450834	0.552	0.433	2.82248e-26	4 Ascl3+	Ndufb8
	3.97003e-30	0.332119	0.1	0.034	6.78915e-26	4 Ascl3+	Itpr3
	9.93075e-30	0.429436	0.314	0.188	1.69826e-25	4 Ascl3+	Gstm1
	1.20686e-29	0.402779	0.663	0.511	2.06385e-25	4 Ascl3+	Cxcl17
	1.42214e-29	0.336145	0.499	0.374	2.43201e-25	4 Ascl3+	Vps37b
	3.84322e-29	0.262866	0.958	0.87	6.57229e-25	4 Ascl3+	Mt1
	4.12276e-29	0.526912	0.249	0.143	7.05032e-25	4 Ascl3+	P2rx4
	4.85936e-29	0.392897	0.633	0.523	8.30999e-25	4 Ascl3+	Laptm4a
	5.88263e-29	0.305174	0.129	0.05	1.00599e-24	4 Ascl3+	Plcb1
	8.35971e-29	0.344881	0.106	0.038	1.42959e-24	4 Ascl3+	Prkar1b
	2.04113e-28	0.425347	0.45	0.316	3.49053e-24	4 Ascl3+	Efhd2
	2.07435e-28	0.443463	0.314	0.195	3.54734e-24	4 Ascl3+	Gas6
	3.57721e-28	0.469599	0.169	0.081	6.11739e-24	4 Ascl3+	Plagl1
	3.63292e-28	0.440082	0.522	0.382	6.21266e-24	4 Ascl3+	Ndrg1
	3.63504e-28	0.445324	0.588	0.491	6.21628e-24	4 Ascl3+	Cox7a2l
	3.91035e-28	0.503138	0.456	0.347	6.68708e-24	4 Ascl3+	Gpi1
	4.32181e-28	0.376887	0.585	0.433	7.39072e-24	4 Ascl3+	Sox9
	4.67862e-28	0.482292	0.236	0.133	8.0009e-24	4 Ascl3+	Atp6ap1
	5.93525e-28	0.309784	0.779	0.681	1.01499e-23	4 Ascl3+	Cox7b
	7.01245e-28	0.34467	0.104	0.038	1.1992e-23	4 Ascl3+	Frk
	9.53622e-28	0.491989	0.455	0.344	1.63079e-23	4 Ascl3+	Ndufa3
	1.90847e-27	0.527319	0.293	0.186	3.26368e-23	4 Ascl3+	Fam102a
	2.61866e-27	0.489921	0.232	0.132	4.47818e-23	4 Ascl3+	Scnn1a
	2.97442e-27	0.464954	0.441	0.32	5.08656e-23	4 Ascl3+	Elf3
	3.1658e-27	0.298402	0.107	0.039	5.41383e-23	4 Ascl3+	Ralgps2
	4.34716e-27	0.419547	0.598	0.496	7.43408e-23	4 Ascl3+	Ndufb2
	4.44035e-27	0.355533	0.108	0.041	7.59343e-23	4 Ascl3+	Rnf144b
	4.85122e-27	0.309502	0.825	0.733	8.29608e-23	4 Ascl3+	Slc25a3
	6.50191e-27	0.507491	0.393	0.282	1.11189e-22	4 Ascl3+	Myeov2
	6.57417e-27	0.496827	0.399	0.288	1.12425e-22	4 Ascl3+	Ndufs7
	7.30216e-27	0.5631	0.368	0.257	1.24874e-22	4 Ascl3+	Hn1
	3.28448e-26	0.315661	0.114	0.045	5.61678e-22	4 Ascl3+	1700025G04Rik
	3.30012e-26	0.489106	0.208	0.113	5.64353e-22	4 Ascl3+	Tuft1
	6.31521e-26	0.452511	0.306	0.197	1.07996e-21	4 Ascl3+	Uqcc2
	6.78466e-26	0.401035	0.147	0.066	1.16025e-21	4 Ascl3+	Cnn2
	8.48074e-26	0.414174	0.547	0.424	1.45029e-21	4 Ascl3+	Perp
	9.19564e-26	0.560338	0.266	0.167	1.57255e-21	4 Ascl3+	Dsc2
	1.09447e-25	0.524265	0.347	0.243	1.87165e-21	4 Ascl3+	Tcn2
	1.16111e-25	0.433488	0.148	0.069	1.98562e-21	4 Ascl3+	Dnmt1
	2.35843e-25	0.492363	0.245	0.148	4.03315e-21	4 Ascl3+	Osbpl1a
	3.34112e-25	0.478891	0.487	0.38	5.71365e-21	4 Ascl3+	Akap13
	6.97171e-25	0.352141	0.165	0.081	1.19223e-20	4 Ascl3+	Btg3
	7.50017e-25	0.485804	0.231	0.135	1.2826e-20	4 Ascl3+	Ahr
	8.93854e-25	0.37052	0.142	0.064	1.52858e-20	4 Ascl3+	Ptges
	1.29147e-24	0.48463	0.217	0.124	2.20854e-20	4 Ascl3+	Ttc3
[truncated: 8,523 more rows]

## Sheet: Supplemental Table 10
Supplemental Table 10: Enriched Genes per Cluster in NOD.B10 Mouse
	P Value	Avg Log2FC	pct.1	pct.2	Adjusted P Value	Cluster	GeneID
	0	2.51473	0.997	0.992	0	1 Striated	Klk1
	0	1.693	0.899	0.695	0	1 Striated	Fxyd2
	0	0.905012	0.999	0.996	0	1 Striated	Klk1b26
	0	0.800139	0.943	0.882	0	1 Striated	Klk1b11
	0	0.626917	0.994	0.987	0	1 Striated	Crisp3
	2.72554e-296	0.374207	0.977	0.949	4.66095e-292	1 Striated	Klk1b9
	8.72954e-292	1.14948	0.883	0.799	1.49284e-287	1 Striated	Mt1
	4.47757e-287	0.48791	0.949	0.903	7.65709e-283	1 Striated	Klk1b22
	1.11743e-260	1.04551	0.771	0.565	1.91091e-256	1 Striated	S100a1
	4.77485e-219	1.12143	0.744	0.584	8.16548e-215	1 Striated	Klk1b5
	4.61837e-199	0.721347	0.822	0.706	7.89787e-195	1 Striated	Krt18
	1.4196e-195	1.1897	0.788	0.696	2.42765e-191	1 Striated	Klk1b4
	4.1283e-180	0.730526	0.255	0.061	7.0598e-176	1 Striated	Unc13b
	3.44529e-177	0.959807	0.339	0.108	5.8918e-173	1 Striated	Pcp4l1
	6.29891e-177	1.06462	0.699	0.52	1.07718e-172	1 Striated	Mt2
	5.77283e-176	0.87991	0.312	0.093	9.87211e-172	1 Striated	Scgb1c1
	6.37113e-176	0.501674	0.194	0.031	1.08953e-171	1 Striated	Slit2
	9.07481e-169	0.477294	0.173	0.023	1.55188e-164	1 Striated	Stxbp5l
	2.14421e-163	0.521555	0.181	0.029	3.66681e-159	1 Striated	Muc13
	1.5746e-157	0.889791	0.407	0.168	2.69272e-153	1 Striated	Stxbp6
	1.89541e-155	0.697302	0.709	0.551	3.24133e-151	1 Striated	Krt8
	2.16569e-153	0.322005	0.156	0.02	3.70354e-149	1 Striated	Kcnj16
	1.3828e-152	1.12118	0.57	0.383	2.36472e-148	1 Striated	Wfdc2
	1.26237e-147	1.28324	0.589	0.426	2.15878e-143	1 Striated	Lgals3
	4.13313e-146	1.09615	0.625	0.438	7.06806e-142	1 Striated	Chchd10
	5.84797e-145	0.892623	0.782	0.717	1.00006e-140	1 Striated	Klk1b16
	2.61379e-143	1.30265	0.808	0.784	4.46985e-139	1 Striated	Ren1
	3.07009e-139	0.956773	0.202	0.048	5.25015e-135	1 Striated	Cox8b
	1.35109e-137	0.425473	0.18	0.037	2.3105e-133	1 Striated	Esrrg
	9.0173e-136	0.276198	0.151	0.023	1.54205e-131	1 Striated	Hhatl
	6.2815e-135	0.942538	0.522	0.301	1.0742e-130	1 Striated	Tesc
	1.76496e-132	1.06159	0.722	0.697	3.01826e-128	1 Striated	Atp5b
	8.72333e-129	0.70992	0.684	0.525	1.49178e-124	1 Striated	Klk1b21
	1.42987e-127	1.04324	0.266	0.096	2.44522e-123	1 Striated	Ppargc1a
	3.48914e-124	0.914115	0.392	0.185	5.96678e-120	1 Striated	Tfcp2l1
	1.71053e-122	0.978561	0.458	0.247	2.92517e-118	1 Striated	Ckmt1
	6.15522e-120	0.956349	0.456	0.255	1.0526e-115	1 Striated	Nudt4
	2.16882e-116	0.351782	0.186	0.047	3.7089e-112	1 Striated	Cadps2
	2.75676e-115	0.638233	0.285	0.106	4.71434e-111	1 Striated	Atp6v0d2
	8.70943e-115	0.538927	0.254	0.087	1.4894e-110	1 Striated	Scnn1b
	1.06905e-112	0.853449	0.59	0.439	1.82818e-108	1 Striated	Serpinb6a
	7.63439e-109	0.558553	0.247	0.086	1.30556e-104	1 Striated	Tmem52
	4.00253e-105	0.434121	0.19	0.055	6.84472e-101	1 Striated	Spire1
	3.52074e-104	0.864701	0.708	0.678	6.02081e-100	1 Striated	Cox6c
	7.14654e-103	0.669851	0.32	0.142	1.22213e-98	1 Striated	Serpinb1a
	2.92205e-101	0.446493	0.184	0.052	4.997e-97	1 Striated	Inpp5j
	2.04978e-99	0.952214	0.505	0.331	3.50533e-95	1 Striated	Tsc22d1
	3.27938e-99	0.690031	0.261	0.104	5.60807e-95	1 Striated	Acss1
	1.36692e-98	1.16251	0.323	0.155	2.33758e-94	1 Striated	Ldhb
	4.95307e-98	0.754683	0.637	0.508	8.47025e-94	1 Striated	Dstn
	1.55671e-97	0.275733	0.149	0.036	2.66213e-93	1 Striated	Rnf128
	5.93064e-96	0.358965	0.173	0.051	1.0142e-91	1 Striated	Rhpn2
	1.57799e-95	0.385667	0.181	0.055	2.69853e-91	1 Striated	Cobl
	4.86452e-95	0.458661	0.176	0.051	8.31882e-91	1 Striated	Me3
	5.98935e-95	0.728591	0.314	0.145	1.02424e-90	1 Striated	Hadh
	1.38092e-94	0.879204	0.511	0.35	2.3615e-90	1 Striated	Cldn4
	9.30128e-94	0.49748	0.251	0.098	1.59061e-89	1 Striated	Tspan8
	1.14045e-92	1.16762	0.528	0.383	1.95028e-88	1 Striated	Mdh1
	2.8858e-92	0.40616	0.141	0.034	4.93501e-88	1 Striated	Pank1
	5.43233e-92	0.336015	0.167	0.047	9.28983e-88	1 Striated	Eepd1
	1.95238e-91	0.987233	0.379	0.212	3.33877e-87	1 Striated	Ngf
	3.11079e-91	0.612582	0.257	0.106	5.31975e-87	1 Striated	Foxq1
	3.66876e-91	1.05088	0.628	0.581	6.27395e-87	1 Striated	Atp5a1
	7.2297e-91	0.544485	0.339	0.16	1.23635e-86	1 Striated	Klk1b27
	7.3091e-90	0.378361	0.166	0.047	1.24993e-85	1 Striated	Ica1
	7.83337e-90	0.72258	0.741	0.762	1.33958e-85	1 Striated	Cox4i1
	2.38486e-89	0.345904	0.203	0.069	4.07834e-85	1 Striated	Cwh43
	3.04551e-89	0.721409	0.864	0.894	5.20812e-85	1 Striated	Ubc
	6.71509e-89	0.318479	0.166	0.048	1.14835e-84	1 Striated	Rasef
	3.74437e-87	0.784637	0.265	0.123	6.40325e-83	1 Striated	Tacc2
	7.96851e-87	0.577195	0.281	0.124	1.36269e-82	1 Striated	Mapk13
	5.60213e-85	0.518348	0.237	0.093	9.5802e-81	1 Striated	Cdo1
	6.19244e-85	0.367013	0.161	0.048	1.05897e-80	1 Striated	Baiap2l1
	2.62553e-84	0.927374	0.641	0.59	4.48993e-80	1 Striated	Slc25a5
	9.18803e-84	0.386406	0.234	0.093	1.57125e-79	1 Striated	Cd59a
	2.17105e-83	0.455556	0.176	0.056	3.71272e-79	1 Striated	Fndc5
	4.2873e-82	0.315271	0.177	0.058	7.33171e-78	1 Striated	Cftr
	5.73562e-81	1.16933	0.4	0.246	9.80849e-77	1 Striated	Oxct1
	1.19019e-80	0.9438	0.626	0.565	2.03535e-76	1 Striated	Atp5j
	3.42197e-80	0.439881	0.659	0.537	5.85191e-76	1 Striated	Klk1b3
	4.77859e-79	0.363444	0.145	0.041	8.17187e-75	1 Striated	Pkp1
	9.23227e-79	0.493922	0.197	0.073	1.57881e-74	1 Striated	Pccb
	1.06004e-78	1.51409	0.375	0.23	1.81278e-74	1 Striated	Egf
	1.16225e-76	0.424373	0.156	0.049	1.98756e-72	1 Striated	Kcnk5
	2.2521e-76	0.704183	0.412	0.253	3.85132e-72	1 Striated	Cxcl17
	9.17239e-76	0.560663	1	1	1.56857e-71	1 Striated	Gm42418
	6.80129e-74	0.410566	0.208	0.083	1.16309e-69	1 Striated	Elovl7
	1.71009e-73	0.27852	0.164	0.054	2.92443e-69	1 Striated	Tex2
	2.95263e-73	0.772799	0.687	0.675	5.04929e-69	1 Striated	Cox7c
	6.06581e-73	0.479251	0.271	0.129	1.03731e-68	1 Striated	Fam189a2
	3.9491e-72	0.536296	0.201	0.079	6.75335e-68	1 Striated	Kctd1
	2.52862e-71	0.803648	0.312	0.167	4.3242e-67	1 Striated	Echs1
	2.70889e-71	0.494153	0.243	0.109	4.63248e-67	1 Striated	Tgfb2
	3.71187e-71	0.578658	0.173	0.063	6.34768e-67	1 Striated	Apoo
	1.72342e-70	0.863068	0.479	0.355	2.94723e-66	1 Striated	Plet1
	2.09772e-70	0.872719	0.645	0.597	3.58731e-66	1 Striated	Cox5a
	8.94771e-70	0.289708	0.136	0.04	1.53015e-65	1 Striated	Nqo2
	9.75721e-70	0.28825	0.18	0.066	1.66858e-65	1 Striated	Scnn1a
	1.16769e-69	0.658899	0.311	0.17	1.99687e-65	1 Striated	Rhou
	1.18185e-69	0.48989	0.203	0.083	2.02109e-65	1 Striated	Acadsb
	1.7613e-68	0.940826	0.571	0.465	3.01199e-64	1 Striated	Atf3
	4.04497e-68	0.297463	0.162	0.058	6.91731e-64	1 Striated	Acpp
	3.02796e-67	0.265545	0.115	0.03	5.17811e-63	1 Striated	Pfkm
	7.90224e-67	0.472506	0.199	0.081	1.35136e-62	1 Striated	Ndrg2
	1.30508e-66	0.505689	0.218	0.095	2.23181e-62	1 Striated	Bcl2l14
	3.56379e-66	0.543335	0.449	0.277	6.09445e-62	1 Striated	Krt7
	4.53045e-66	0.524636	0.181	0.072	7.74753e-62	1 Striated	Osgin1
	1.37536e-65	0.859787	0.364	0.224	2.352e-61	1 Striated	Suclg1
	7.63185e-65	0.887707	0.596	0.543	1.30512e-60	1 Striated	Cox7b
	1.12192e-64	0.419422	0.306	0.158	1.9186e-60	1 Striated	Klk1b24
	1.86765e-64	0.303208	0.17	0.062	3.19386e-60	1 Striated	Capn3
	7.26952e-64	0.469705	0.264	0.131	1.24316e-59	1 Striated	Plcb4
	7.32072e-64	0.564431	0.306	0.166	1.25192e-59	1 Striated	Wnt4
	1.90181e-63	0.327072	0.188	0.077	3.25228e-59	1 Striated	Ghr
	2.56363e-63	0.77556	0.19	0.081	4.38406e-59	1 Striated	Cox7a1
	3.29422e-63	0.606053	0.213	0.095	5.63344e-59	1 Striated	Gsta4
	1.11251e-62	0.290172	0.277	0.135	1.9025e-58	1 Striated	Mgll
	2.69024e-60	0.343976	0.187	0.077	4.60059e-56	1 Striated	Shisa4
	5.34638e-60	0.266129	0.997	0.996	9.14284e-56	1 Striated	Scgb2b27
	3.88383e-59	0.888538	0.416	0.286	6.64173e-55	1 Striated	Ndufab1
	6.77148e-59	0.749981	0.304	0.171	1.15799e-54	1 Striated	Idh2
	3.68949e-58	0.34773	0.138	0.048	6.3094e-54	1 Striated	Rab17
	1.12477e-57	0.425244	0.152	0.058	1.92346e-53	1 Striated	Pdk4
	1.35226e-57	0.594114	0.364	0.222	2.3125e-53	1 Striated	Klk1b1
	2.95007e-57	0.554399	0.34	0.203	5.04491e-53	1 Striated	Csrp2
	5.58842e-57	0.814202	0.527	0.431	9.55675e-53	1 Striated	Uqcr11
	3.2069e-56	0.351755	0.19	0.082	5.48412e-52	1 Striated	Rap1gap2
	3.45325e-56	0.329279	0.147	0.054	5.90541e-52	1 Striated	1700016C15Rik
	3.91044e-56	0.833866	0.302	0.175	6.68725e-52	1 Striated	Etfa
	6.43569e-56	0.483832	0.221	0.106	1.10057e-51	1 Striated	Dhrs4
	1.41365e-55	0.816354	0.379	0.261	2.41749e-51	1 Striated	Gabarapl1
	1.26059e-53	0.327088	0.169	0.07	2.15574e-49	1 Striated	Fmo1
	2.17168e-53	0.340656	0.205	0.098	3.71379e-49	1 Striated	Iqgap2
	4.66135e-53	0.497775	0.302	0.174	7.97138e-49	1 Striated	Cldn3
	1.47736e-52	0.361996	0.1	0.029	2.52643e-48	1 Striated	Arg1
	2.58167e-52	0.285309	1	1	4.41492e-48	1 Striated	Mucl2
	4.70459e-52	0.251865	0.125	0.044	8.04533e-48	1 Striated	Nnt
	4.74282e-52	0.314571	0.164	0.069	8.1107e-48	1 Striated	Enc1
	7.7775e-52	0.614218	0.357	0.222	1.33003e-47	1 Striated	Stard10
	1.0009e-51	0.680994	0.306	0.18	1.71163e-47	1 Striated	Phyh
	1.06344e-51	0.388109	0.213	0.103	1.81859e-47	1 Striated	Adi1
	1.7943e-51	0.505415	0.961	0.974	3.06843e-47	1 Striated	mt-Cytb
	2.30578e-51	0.486963	0.195	0.091	3.94312e-47	1 Striated	Coq7
	2.91526e-51	0.536904	0.721	0.734	4.98539e-47	1 Striated	Cox8a
	3.95983e-51	0.586134	0.468	0.347	6.77171e-47	1 Striated	Atp1b1
	1.35411e-50	0.524547	0.935	0.954	2.31566e-46	1 Striated	mt-Nd4
	3.07658e-50	0.928244	0.519	0.433	5.26126e-46	1 Striated	Atp5g1
	4.77753e-50	0.314178	0.177	0.08	8.17005e-46	1 Striated	Acsl3
	9.1721e-50	0.862656	0.544	0.467	1.56852e-45	1 Striated	Atp5c1
	9.85614e-50	0.410781	0.156	0.065	1.6855e-45	1 Striated	Acot13
	1.18285e-49	0.762363	0.617	0.592	2.02278e-45	1 Striated	Cox6b1
	4.76876e-49	0.325169	0.194	0.09	8.15505e-45	1 Striated	Rragd
	8.02634e-49	0.557923	0.251	0.138	1.37258e-44	1 Striated	Cited4
	8.8775e-49	0.869608	0.566	0.507	1.51814e-44	1 Striated	Uqcrb
	1.04759e-48	0.315342	0.177	0.079	1.79148e-44	1 Striated	Zfp467
	3.42091e-48	0.86759	0.368	0.246	5.85009e-44	1 Striated	Ndufv2
	6.26756e-48	0.446133	0.996	0.998	1.07182e-43	1 Striated	mt-Co3
	2.33683e-47	0.847398	0.571	0.508	3.99622e-43	1 Striated	Atp5k
	3.20536e-47	0.834865	0.58	0.548	5.48149e-43	1 Striated	Cox5b
	9.85102e-47	0.844912	0.415	0.301	1.68462e-42	1 Striated	Ndufb4
	3.1893e-46	0.347001	0.243	0.131	5.45402e-42	1 Striated	Cat
	5.34262e-46	0.694286	0.276	0.162	9.13642e-42	1 Striated	Mrpl42
	1.53206e-45	0.826241	0.439	0.33	2.61997e-41	1 Striated	Ndufc1
	2.72346e-45	0.810346	0.472	0.375	4.65738e-41	1 Striated	Mpc1
	1.46559e-44	0.309987	0.993	0.995	2.50631e-40	1 Striated	Prol1
	1.93269e-44	0.677423	0.576	0.496	3.3051e-40	1 Striated	Aes
	3.55762e-44	0.748082	0.334	0.219	6.08389e-40	1 Striated	Ndufv1
	5.54688e-44	0.755566	0.441	0.328	9.48573e-40	1 Striated	Prdx5
	7.20564e-44	0.266259	0.156	0.069	1.23224e-39	1 Striated	Esrp1
	1.00606e-43	0.424253	0.254	0.143	1.72046e-39	1 Striated	Krt23
	1.40823e-43	0.371015	0.174	0.083	2.40821e-39	1 Striated	Pdxk
	1.61436e-43	0.473266	0.278	0.164	2.76072e-39	1 Striated	Elf3
	3.91868e-43	0.316715	0.151	0.066	6.70133e-39	1 Striated	Adh1
	1.25315e-42	0.592314	0.254	0.147	2.14302e-38	1 Striated	Sdhc
	1.47e-42	0.440159	0.284	0.169	2.51385e-38	1 Striated	Serpinb6b
	1.68484e-42	0.272033	0.16	0.073	2.88125e-38	1 Striated	Mal2
	2.08761e-42	0.919916	0.421	0.32	3.57002e-38	1 Striated	Mpc2
	2.45459e-42	0.460152	0.134	0.057	4.1976e-38	1 Striated	Tst
	3.41938e-42	0.273863	0.116	0.044	5.84749e-38	1 Striated	Sirt3
	3.43591e-42	0.377726	0.148	0.066	5.87575e-38	1 Striated	Tnip3
	4.77873e-42	0.365229	0.226	0.122	8.17211e-38	1 Striated	Rab15
	2.42999e-41	0.391502	0.211	0.114	4.15553e-37	1 Striated	Sgms2
	3.43382e-41	0.72309	0.328	0.22	5.87217e-37	1 Striated	Idh3g
	5.31608e-41	0.426525	0.269	0.164	9.09102e-37	1 Striated	Man2b1
	2.42064e-40	0.490023	0.233	0.13	4.13954e-36	1 Striated	Hpcal1
	2.47532e-40	0.704919	0.609	0.584	4.23305e-36	1 Striated	Ndufa4
	2.7887e-40	0.743626	0.371	0.264	4.76896e-36	1 Striated	Sdhb
	6.99476e-40	0.295463	0.158	0.074	1.19617e-35	1 Striated	Car13
	7.75039e-40	0.527594	0.871	0.916	1.32539e-35	1 Striated	mt-Nd1
	1.23551e-39	0.27311	0.142	0.063	2.11285e-35	1 Striated	Dhx32
	1.24281e-39	0.715821	0.476	0.411	2.12533e-35	1 Striated	Ndufa1
	1.46008e-39	0.479884	0.237	0.134	2.49689e-35	1 Striated	Mcee
	2.87485e-39	0.265619	0.171	0.083	4.91629e-35	1 Striated	Vegfa
	6.36415e-39	0.400889	0.995	0.997	1.08833e-34	1 Striated	mt-Atp6
	1.0113e-38	0.465545	0.233	0.135	1.72942e-34	1 Striated	Nabp1
	1.65585e-38	0.365686	0.18	0.091	2.83167e-34	1 Striated	Osbpl1a
	3.22263e-38	0.745917	0.623	0.62	5.51102e-34	1 Striated	Atp5h
	6.50142e-38	0.874132	0.525	0.475	1.11181e-33	1 Striated	Atp5f1
	9.35095e-38	0.787691	0.372	0.274	1.59911e-33	1 Striated	Ndufs2
	1.22358e-37	0.612254	0.339	0.231	2.09244e-33	1 Striated	Stx7
	2.38197e-37	0.397018	0.275	0.165	4.07341e-33	1 Striated	Cracr2b
	5.61053e-37	0.694101	0.533	0.472	9.59457e-33	1 Striated	Mif
	8.20411e-37	0.764381	0.43	0.337	1.40298e-32	1 Striated	Ndufa12
	1.18619e-36	0.675107	0.454	0.365	2.02851e-32	1 Striated	Ifi27
	1.30155e-36	0.438416	0.155	0.075	2.22578e-32	1 Striated	Gbas
	1.47891e-36	0.260555	0.188	0.099	2.52908e-32	1 Striated	Uhrf1bp1l
	2.30671e-36	0.46778	0.366	0.256	3.94471e-32	1 Striated	Cystm1
	3.05605e-36	0.391102	0.203	0.111	5.22614e-32	1 Striated	Ndrg3
	3.86615e-36	0.374411	0.195	0.105	6.6115e-32	1 Striated	Fam46a
	3.99623e-36	0.53026	0.222	0.127	6.83395e-32	1 Striated	1110001J03Rik
	1.29464e-35	0.47206	0.244	0.147	2.21396e-31	1 Striated	Tceal8
	2.14876e-35	0.77322	0.369	0.274	3.6746e-31	1 Striated	Cyc1
	2.2389e-35	0.656139	0.616	0.607	3.82875e-31	1 Striated	Calm2
	2.28415e-35	0.331116	0.225	0.129	3.90613e-31	1 Striated	Crb3
	2.52587e-35	0.529861	0.791	0.854	4.3195e-31	1 Striated	mt-Nd3
	3.31502e-35	0.385323	0.201	0.113	5.66902e-31	1 Striated	Grpel2
	4.80833e-35	0.347096	0.128	0.057	8.22272e-31	1 Striated	Coq9
	7.5093e-35	0.562458	0.698	0.727	1.28417e-30	1 Striated	Atp5e
	8.62479e-35	0.479717	0.216	0.123	1.47493e-30	1 Striated	Acadm
	2.17772e-34	0.653525	0.462	0.385	3.72412e-30	1 Striated	Tpd52
	2.37088e-34	0.399239	0.18	0.096	4.05445e-30	1 Striated	Acads
	3.72715e-34	0.52122	0.321	0.224	6.3738e-30	1 Striated	Atp2a3
	1.08578e-33	0.379539	0.247	0.151	1.8568e-29	1 Striated	Sec14l1
	3.28694e-33	0.701742	0.332	0.234	5.621e-29	1 Striated	Ndufs3
	3.33931e-33	0.597475	0.394	0.302	5.71055e-29	1 Striated	Tkt
	3.45289e-33	0.679436	0.354	0.255	5.90478e-29	1 Striated	Vdac1
	3.92066e-33	0.475509	0.231	0.137	6.70472e-29	1 Striated	Fuom
	4.06494e-33	0.315579	0.19	0.103	6.95145e-29	1 Striated	Urah
	4.12194e-33	0.660731	0.634	0.638	7.04893e-29	1 Striated	Atp5l
	8.56813e-33	0.281422	0.15	0.074	1.46524e-28	1 Striated	Hrsp12
	8.92007e-33	0.545945	0.306	0.206	1.52542e-28	1 Striated	Mpp6
	9.02762e-33	0.658673	0.323	0.225	1.54381e-28	1 Striated	Sdha
	2.04534e-32	0.765671	0.543	0.514	3.49773e-28	1 Striated	2010107E04Rik
	2.25923e-32	0.404403	0.969	0.983	3.8635e-28	1 Striated	mt-Co2
	2.57758e-32	0.279921	0.126	0.059	4.40791e-28	1 Striated	Egln3
	4.92579e-32	0.471855	0.476	0.385	8.42359e-28	1 Striated	Bglap3
	1.81463e-31	0.687876	0.409	0.326	3.1032e-27	1 Striated	Ndufb2
	5.57889e-31	0.311649	0.468	0.377	9.54045e-27	1 Striated	Klk1b8
	7.6217e-31	0.394558	0.24	0.151	1.30339e-26	1 Striated	Rbm47
	9.58577e-31	0.256117	0.274	0.173	1.63926e-26	1 Striated	Cldn7
	1.38126e-30	0.74935	0.403	0.317	2.36209e-26	1 Striated	Ndufa5
	2.04798e-30	0.410565	0.269	0.175	3.50225e-26	1 Striated	Pkp4
	2.19214e-30	0.41135	0.218	0.131	3.74878e-26	1 Striated	Papss1
	1.24398e-29	0.387788	0.295	0.205	2.12733e-25	1 Striated	Nucb2
	1.46175e-29	0.4586	0.267	0.181	2.49974e-25	1 Striated	Rell1
	1.56715e-29	0.330948	0.159	0.085	2.67999e-25	1 Striated	Hint2
	1.79092e-29	0.361976	0.203	0.118	3.06266e-25	1 Striated	Cisd1
	3.55019e-29	0.454983	0.193	0.112	6.07118e-25	1 Striated	Prdx3
	3.92443e-28	0.585657	0.595	0.608	6.71116e-24	1 Striated	Cox7a2
	4.07149e-28	0.850064	0.406	0.328	6.96265e-24	1 Striated	Uqcrfs1
	4.11664e-28	0.765695	0.469	0.416	7.03987e-24	1 Striated	Atp5g3
	5.9323e-28	0.31157	0.171	0.095	1.01448e-23	1 Striated	Gsto1
	7.5002e-28	0.262332	0.188	0.109	1.28261e-23	1 Striated	Slc6a8
	1.11112e-27	0.324417	0.146	0.077	1.90013e-23	1 Striated	Apoc1
	1.20811e-27	0.77555	0.373	0.293	2.06598e-23	1 Striated	Uqcrc2
	1.80734e-27	0.637539	0.59	0.566	3.09073e-23	1 Striated	Aldoa
	2.41916e-27	0.357703	0.22	0.134	4.13701e-23	1 Striated	Rab25
	2.59299e-27	0.81683	0.397	0.312	4.43428e-23	1 Striated	Slc25a4
	3.50551e-27	0.593549	0.317	0.226	5.99478e-23	1 Striated	Etfb
	3.61706e-27	0.433216	0.233	0.15	6.18553e-23	1 Striated	Ogdh
	3.67225e-27	0.475438	0.28	0.193	6.27992e-23	1 Striated	Gadd45a
	4.57129e-27	0.699228	0.43	0.352	7.81736e-23	1 Striated	Ndufb10
	3.17052e-26	0.290114	0.124	0.062	5.4219e-22	1 Striated	Def6
	4.25747e-26	0.452565	0.192	0.115	7.2807e-22	1 Striated	Fh1
	5.08624e-26	0.526119	0.404	0.317	8.69797e-22	1 Striated	Tpi1
	5.16861e-26	0.332683	0.159	0.089	8.83885e-22	1 Striated	Mkks
	6.12667e-26	0.399332	0.233	0.148	1.04772e-21	1 Striated	Dnajc15
	8.23227e-26	0.449584	0.243	0.161	1.4078e-21	1 Striated	Anxa11
	1.08703e-25	0.380329	0.926	0.948	1.85893e-21	1 Striated	mt-Nd2
	1.26664e-25	0.256867	0.102	0.048	2.16608e-21	1 Striated	Tpd52l1
	2.26468e-25	0.361509	0.207	0.128	3.87283e-21	1 Striated	Mocs2
	3.06769e-25	0.613338	0.312	0.231	5.24605e-21	1 Striated	Aco2
	5.89889e-25	0.69218	0.498	0.454	1.00877e-20	1 Striated	Uqcr10
	7.58423e-25	0.716241	0.367	0.291	1.29698e-20	1 Striated	Uqcrc1
	9.43574e-25	0.453626	0.22	0.14	1.61361e-20	1 Striated	Hibadh
	1.02457e-24	0.497528	0.524	0.506	1.75212e-20	1 Striated	Atp1a1
	1.37472e-24	0.510203	0.314	0.235	2.35091e-20	1 Striated	Ivns1abp
	1.51501e-24	0.651563	0.193	0.122	2.59083e-20	1 Striated	Acat1
	1.71804e-24	0.627242	0.64	0.653	2.93801e-20	1 Striated	Slc25a3
	2.06341e-24	0.330026	0.25	0.165	3.52863e-20	1 Striated	1110008P14Rik
	7.95774e-24	0.319131	0.212	0.133	1.36085e-19	1 Striated	Ccs
	1.4785e-23	0.408051	0.2	0.125	2.52839e-19	1 Striated	4833439L19Rik
	2.58418e-22	0.529731	0.305	0.223	4.41921e-18	1 Striated	Ndufb3
	3.88919e-22	0.305365	0.274	0.188	6.6509e-18	1 Striated	Selm
	9.16861e-22	0.392375	0.183	0.113	1.56792e-17	1 Striated	Ndufs1
	2.68798e-21	0.329539	0.177	0.109	4.59672e-17	1 Striated	Phb
	8.31542e-21	0.591762	0.562	0.557	1.42202e-16	1 Striated	Atp5d
	8.40784e-21	0.746449	0.441	0.387	1.43782e-16	1 Striated	Cycs
	1.16281e-20	0.541095	0.404	0.329	1.98853e-16	1 Striated	Prdx2
	1.16341e-20	0.343242	0.208	0.135	1.98954e-16	1 Striated	Bckdha
	1.27164e-20	0.569174	0.438	0.385	2.17463e-16	1 Striated	Ndufb9
	1.84157e-20	0.296662	0.126	0.071	3.14928e-16	1 Striated	Dlat
	2.96083e-20	0.255738	0.126	0.071	5.06331e-16	1 Striated	Poldip2
	3.25673e-20	0.327507	0.228	0.154	5.56933e-16	1 Striated	Fdx1
	6.23955e-20	0.42737	0.211	0.14	1.06702e-15	1 Striated	Immt
	9.53508e-20	0.380944	0.202	0.132	1.63059e-15	1 Striated	Slc25a11
	1.26098e-19	0.45127	0.227	0.155	2.1564e-15	1 Striated	Chchd3
	2.77782e-19	0.718791	0.486	0.458	4.75035e-15	1 Striated	Atp5o
	3.071e-19	0.305658	0.415	0.346	5.25171e-15	1 Striated	Fosb
	3.29215e-19	0.33831	0.137	0.081	5.62991e-15	1 Striated	Pts
	5.57011e-19	0.532887	0.282	0.21	9.52544e-15	1 Striated	Pdha1
	1.11455e-18	0.405307	0.132	0.079	1.90599e-14	1 Striated	G0s2
	1.164e-18	0.581007	0.288	0.215	1.99056e-14	1 Striated	Ndufa10
	1.87639e-18	0.57295	0.366	0.295	3.20881e-14	1 Striated	Ndufs5
	2.2234e-18	0.538505	0.334	0.262	3.80224e-14	1 Striated	Ndufa8
	2.41435e-18	0.3347	0.216	0.147	4.12878e-14	1 Striated	Tubb2a
	2.84802e-18	0.252531	0.249	0.17	4.87039e-14	1 Striated	Pdlim4
	2.9262e-18	0.308782	0.137	0.081	5.0041e-14	1 Striated	Trap1
	3.56628e-18	0.585263	0.39	0.328	6.0987e-14	1 Striated	Ndufs6
	3.61966e-18	0.269005	0.183	0.118	6.18998e-14	1 Striated	Hmox2
	5.14602e-18	0.284378	0.225	0.155	8.80021e-14	1 Striated	Acsl5
	6.17131e-18	0.406437	0.395	0.333	1.05536e-13	1 Striated	Fos
	8.03828e-18	0.486344	0.238	0.169	1.37463e-13	1 Striated	Ndufa9
	9.05823e-18	0.377056	0.262	0.187	1.54905e-13	1 Striated	Ech1
	1.03468e-17	0.287589	0.185	0.121	1.7694e-13	1 Striated	Ell2
	1.28888e-17	0.316821	0.138	0.084	2.20412e-13	1 Striated	Ppa2
	2.86769e-17	0.360118	0.247	0.181	4.90403e-13	1 Striated	Zfp703
	8.17115e-17	0.355905	0.207	0.144	1.39735e-12	1 Striated	2410002F23Rik
	2.4162e-16	0.428492	0.231	0.165	4.13195e-12	1 Striated	Acadvl
	1.00065e-15	0.363874	0.166	0.11	1.71122e-11	1 Striated	Mtx2
	5.44228e-15	0.414759	0.235	0.171	9.30684e-11	1 Striated	Samm50
	6.65582e-15	0.632867	0.433	0.395	1.13821e-10	1 Striated	Ndufb8
	7.61152e-15	0.583342	0.557	0.569	1.30165e-10	1 Striated	Atp5j2
	9.15558e-15	0.319144	0.201	0.14	1.5657e-10	1 Striated	Mrpl14
	9.51451e-15	0.646436	0.401	0.353	1.62708e-10	1 Striated	Mdh2
	3.59963e-14	0.602828	0.428	0.389	6.15573e-10	1 Striated	Ndufb5
	4.77707e-14	0.309922	0.235	0.171	8.16928e-10	1 Striated	Lamtor4
	7.64072e-14	0.495588	0.254	0.194	1.30664e-09	1 Striated	Idh3b
	1.05986e-13	0.553263	0.304	0.244	1.81247e-09	1 Striated	Ndufs7
	1.24513e-13	0.522251	0.488	0.464	2.12929e-09	1 Striated	Gpx1
	2.03307e-13	0.511022	0.33	0.27	3.47675e-09	1 Striated	Ndufc2
	2.26515e-13	0.263274	0.145	0.095	3.87363e-09	1 Striated	Pcbd2
	2.93126e-13	0.418734	0.252	0.19	5.01275e-09	1 Striated	Slc25a39
	3.63751e-13	0.295721	0.27	0.21	6.2205e-09	1 Striated	Smpdl3a
	8.47391e-13	0.402077	0.681	0.732	1.44912e-08	1 Striated	Chchd2
	1.15669e-12	0.307071	0.153	0.105	1.97806e-08	1 Striated	Vegfb
	1.17072e-12	0.584234	0.468	0.446	2.00205e-08	1 Striated	Usmg5
	2.05925e-12	1.01179	0.567	0.569	3.52152e-08	1 Striated	Lars2
	3.12215e-12	0.459886	0.473	0.453	5.33918e-08	1 Striated	Vamp8
	3.3086e-12	0.258416	0.159	0.11	5.65803e-08	1 Striated	H1f0
	8.34596e-12	0.656402	0.546	0.628	1.42724e-07	1 Striated	mt-Nd4l
	1.10932e-11	0.508755	0.61	0.651	1.89704e-07	1 Striated	Uqcrh
	2.01922e-11	0.55004	0.314	0.262	3.45306e-07	1 Striated	Ndufb6
	2.46907e-11	0.267529	0.305	0.249	4.22235e-07	1 Striated	Fkbp2
	3.25631e-11	0.396308	0.25	0.194	5.56861e-07	1 Striated	Fkbp4
	4.23179e-11	0.264071	0.211	0.157	7.23678e-07	1 Striated	Nans
	8.19608e-11	0.586647	0.466	0.459	1.40161e-06	1 Striated	Ndufb11
	9.23493e-11	0.479659	0.471	0.469	1.57927e-06	1 Striated	Cox6a1
	1.55717e-10	0.443723	0.482	0.468	2.66291e-06	1 Striated	Ndufa13
	2.21887e-10	0.357161	0.185	0.136	3.79449e-06	1 Striated	Pdhb
	2.89011e-10	0.365879	0.201	0.152	4.94239e-06	1 Striated	Cs
	5.41216e-10	0.313512	0.185	0.138	9.25533e-06	1 Striated	Nadk
	6.47037e-10	0.423363	0.251	0.2	1.1065e-05	1 Striated	Acadl
	9.69e-10	0.405733	0.339	0.296	1.65709e-05	1 Striated	Atp6v1e1
	1.03235e-09	0.367195	0.216	0.167	1.76543e-05	1 Striated	Dnajc19
	2.23909e-09	0.312848	0.197	0.15	3.82907e-05	1 Striated	Mvb12a
	2.52488e-09	0.364934	0.279	0.238	4.3178e-05	1 Striated	Erbb2ip
	4.85358e-09	0.556494	0.404	0.372	8.30011e-05	1 Striated	Ndufb7
	6.35094e-09	0.352466	0.224	0.175	0.000108607	1 Striated	Churc1
	7.00928e-09	0.351864	0.165	0.123	0.000119866	1 Striated	Sucla2
	8.38865e-09	0.349715	0.303	0.255	0.000143454	1 Striated	Ift20
	9.73914e-09	0.261899	0.269	0.216	0.000166549	1 Striated	Anapc13
	9.9246e-09	0.29412	0.128	0.091	0.000169721	1 Striated	Cbr1
	1.58615e-08	0.454242	0.322	0.287	0.000271247	1 Striated	Clint1
	2.56613e-08	0.253149	0.113	0.079	0.000438834	1 Striated	Mrps5
	2.82769e-08	0.268767	0.113	0.08	0.000483564	1 Striated	1500011K16Rik
	3.21029e-08	0.466898	0.392	0.354	0.000548992	1 Striated	Sod2
	4.05482e-08	0.4065	0.191	0.148	0.000693414	1 Striated	Dld
	4.23255e-08	0.505118	0.361	0.323	0.000723808	1 Striated	2410015M20Rik
	5.2201e-08	0.461432	0.184	0.146	0.000892689	1 Striated	Idh3a
	6.64239e-08	0.361037	0.435	0.409	0.00113591	1 Striated	Taldo1
	1.31855e-07	0.359866	0.4	0.369	0.00225485	1 Striated	Wbp5
	1.66665e-07	0.515385	0.536	0.576	0.00285014	1 Striated	Uqcrq
	2.02148e-07	0.290997	0.489	0.511	0.00345694	1 Striated	Reep5
	2.19118e-07	0.396777	0.302	0.257	0.00374713	1 Striated	Ndufv3
	2.57618e-07	0.52749	0.593	0.681	0.00440553	1 Striated	mt-Nd5
	5.4483e-07	0.430064	0.319	0.283	0.00931715	1 Striated	Pdcd4
	6.93296e-07	0.277078	0.186	0.146	0.0118561	1 Striated	Kxd1
	7.37185e-07	0.316779	0.226	0.183	0.0126066	1 Striated	Chpt1
	8.60174e-07	0.543615	0.427	0.412	0.0147098	1 Striated	Ndufa6
	1.32808e-06	0.463894	0.241	0.202	0.0227115	1 Striated	Mrpl12
	1.35672e-06	0.258984	0.307	0.265	0.0232013	1 Striated	Maff
	2.01003e-06	0.541826	0.872	0.919	0.0343735	1 Striated	mt-Co1
	2.01059e-06	0.415829	0.244	0.22	0.034383	1 Striated	Fam134b
	2.9804e-06	0.263201	0.303	0.264	0.0509678	1 Striated	44257
	5.82433e-06	0.53026	0.403	0.387	0.0996018	1 Striated	Ndufa11
	6.23221e-06	0.371233	0.233	0.194	0.106577	1 Striated	Ndufs8
	9.65354e-06	0.430471	0.516	0.534	0.165085	1 Striated	Atp5g2
	1.94694e-05	0.252214	0.309	0.267	0.332945	1 Striated	Cyb5a
	2.76104e-05	0.256944	0.201	0.171	0.472165	1 Striated	Sox9
	2.84603e-05	0.279662	0.119	0.092	0.486699	1 Striated	Fam162a
	3.02878e-05	0.482064	0.427	0.428	0.517952	1 Striated	Vdac2
	3.2138e-05	0.364092	0.175	0.144	0.549592	1 Striated	Mrps36
	4.20423e-05	0.340165	0.303	0.267	0.718966	1 Striated	Scp2
	5.38127e-05	0.320787	0.205	0.171	0.920251	1 Striated	Mrpl51
	6.56777e-05	0.283084	0.293	0.262	1	1 Striated	Mien1
	9.1024e-05	0.357589	0.169	0.141	1	1 Striated	Bola3
	0.000127613	0.251537	0.12	0.095	1	1 Striated	Mrpl15
	0.000149975	0.329317	0.275	0.259	1	1 Striated	Chka
	0.000271855	0.324304	0.184	0.156	1	1 Striated	Sdhd
	0.000393354	0.282786	0.166	0.14	1	1 Striated	Btf3l4
	0.000574024	0.275486	0.25	0.22	1	1 Striated	Ndufs4
	0.000994926	0.262667	0.175	0.148	1	1 Striated	Adh5
	0.00116691	0.303949	0.22	0.193	1	1 Striated	Polr2f
	0.00172132	0.383605	0.273	0.248	1	1 Striated	Higd1a
	0.00222754	0.293127	0.183	0.157	1	1 Striated	Got2
	0.00308754	0.515758	0.459	0.514	1	1 Striated	mt-Atp8
	0.00462865	0.324886	0.208	0.185	1	1 Striated	Cox20
	0.00465477	0.325384	0.309	0.285	1	1 Striated	Park7
	0.00525991	0.306697	0.449	0.47	1	1 Striated	Sec61b
	0	5.03115	0.862	0.138	0	2 Endothelial	Tm4sf1
	0	4.51829	0.79	0.053	0	2 Endothelial	Fabp4
	0	4.35677	0.811	0.033	0	2 Endothelial	Plvap
	0	4.30644	0.817	0.071	0	2 Endothelial	Ly6c1
	0	4.11334	0.88	0.09	0	2 Endothelial	Igfbp7
	0	3.39942	0.477	0.02	0	2 Endothelial	Aqp1
	0	3.26595	0.539	0.013	0	2 Endothelial	Flt1
	0	3.22528	0.606	0.039	0	2 Endothelial	Pecam1
	0	3.06225	0.423	0.026	0	2 Endothelial	Igfbp3
	0	3.04134	0.653	0.1	0	2 Endothelial	Ctla2a
	0	2.86818	0.503	0.043	0	2 Endothelial	Rnd1
	0	2.86796	0.504	0.068	0	2 Endothelial	Upp1
	0	2.86547	0.509	0.043	0	2 Endothelial	Plpp3
	0	2.78523	0.522	0.011	0	2 Endothelial	Emcn
	0	2.66954	0.497	0.012	0	2 Endothelial	Egfl7
	0	2.62061	0.383	0.022	0	2 Endothelial	Adamts4
	0	2.55687	0.894	0.389	0	2 Endothelial	Ifitm3
	0	2.55251	0.611	0.073	0	2 Endothelial	Sparc
	0	2.54476	0.484	0.011	0	2 Endothelial	Esam
	0	2.54065	0.408	0.011	0	2 Endothelial	Cd93
	0	2.5195	0.476	0.007	0	2 Endothelial	Cdh5
	0	2.51421	0.498	0.025	0	2 Endothelial	Eng
	0	2.48654	0.487	0.05	0	2 Endothelial	Pltp
	0	2.43911	0.492	0.029	0	2 Endothelial	Sparcl1
	0	2.43272	0.466	0.018	0	2 Endothelial	Cd34
	0	2.31127	0.411	0.031	0	2 Endothelial	Gja1
	0	2.20415	0.442	0.047	0	2 Endothelial	Col4a1
	0	2.19828	0.335	0.005	0	2 Endothelial	Gpihbp1
	0	2.19251	0.388	0.007	0	2 Endothelial	Kdr
	0	2.17887	0.36	0.011	0	2 Endothelial	Apold1
	0	2.17481	0.394	0.015	0	2 Endothelial	Ecscr
	0	2.139	0.393	0.007	0	2 Endothelial	Rasip1
	0	2.12937	0.362	0.006	0	2 Endothelial	Grrp1
	0	2.11772	0.285	0.014	0	2 Endothelial	Akap12
	0	2.1007	0.349	0.015	0	2 Endothelial	Thbd
	0	2.09771	0.379	0.005	0	2 Endothelial	Adgrl4
	0	2.02025	0.348	0.01	0	2 Endothelial	Podxl
	0	1.92127	0.38	0.03	0	2 Endothelial	Col4a2
	0	1.87656	0.34	0.023	0	2 Endothelial	Gng11
	0	1.866	0.327	0.004	0	2 Endothelial	Ptprb
	0	1.82852	0.342	0.012	0	2 Endothelial	Cav1
	0	1.80042	0.33	0.004	0	2 Endothelial	Cyyr1
	0	1.79441	0.344	0.008	0	2 Endothelial	Mmrn2
	0	1.79153	0.322	0.017	0	2 Endothelial	Arhgap31
	0	1.77318	0.223	0.005	0	2 Endothelial	Rbp7
	0	1.77179	0.328	0.016	0	2 Endothelial	Ramp2
	0	1.76024	0.293	0.004	0	2 Endothelial	Cd300lg
	0	1.76022	0.303	0.004	0	2 Endothelial	Sdpr
	0	1.69964	0.274	0.017	0	2 Endothelial	Adamts9
	0	1.6701	0.309	0.018	0	2 Endothelial	Slc43a3
	0	1.58137	0.299	0.011	0	2 Endothelial	Abcg2
	0	1.49056	0.274	0.011	0	2 Endothelial	Sema7a
	0	1.45182	0.278	0.002	0	2 Endothelial	Robo4
	0	1.36982	0.269	0.003	0	2 Endothelial	Tie1
	0	1.35445	0.248	0.004	0	2 Endothelial	Unc45b
	0	1.33564	0.229	0.002	0	2 Endothelial	Myct1
	0	1.24426	0.224	0.007	0	2 Endothelial	Ldb2
	0	1.19612	0.229	0.002	0	2 Endothelial	Sox7
	0	1.04906	0.171	0.002	0	2 Endothelial	Slc26a10
	0	0.98982	0.193	0.003	0	2 Endothelial	Adcy4
	0	0.963254	0.19	0.002	0	2 Endothelial	Tek
	0	0.953959	0.173	0.001	0	2 Endothelial	Ushbp1
	0	0.902757	0.171	0.003	0	2 Endothelial	Bcl6b
	3.77873e-307	1.83701	0.302	0.023	6.462e-303	2 Endothelial	Inhbb
	5.24983e-293	1.6544	0.31	0.027	8.97773e-289	2 Endothelial	Fbln2
	3.27326e-291	1.66569	0.308	0.027	5.5976e-287	2 Endothelial	Icam2
	1.20643e-288	1.85877	0.337	0.035	2.06311e-284	2 Endothelial	Scarb1
	4.94322e-288	2.00681	0.323	0.03	8.45339e-284	2 Endothelial	Cxcl12
	3.18966e-284	0.958691	0.164	0.003	5.45464e-280	2 Endothelial	Gpr4
	3.53939e-283	3.04409	0.687	0.218	6.05272e-279	2 Endothelial	Gbp2
	6.59977e-279	1.16228	0.199	0.007	1.12863e-274	2 Endothelial	Ednrb
	1.47811e-277	0.922298	0.16	0.003	2.52771e-273	2 Endothelial	Col13a1
	3.86447e-277	2.59677	0.741	0.263	6.60863e-273	2 Endothelial	Ly6a
	5.49558e-277	0.872085	0.151	0.002	9.39799e-273	2 Endothelial	Clic5
	2.54927e-273	1.83943	0.363	0.045	4.3595e-269	2 Endothelial	Adgrf5
	1.27675e-271	0.694041	0.141	0.001	2.18338e-267	2 Endothelial	Erg
	1.14486e-269	1.50736	0.289	0.026	1.95783e-265	2 Endothelial	Prkcdbp
	7.55929e-260	1.22685	0.23	0.014	1.29271e-255	2 Endothelial	Lrrc32
	7.7493e-260	2.66986	0.601	0.166	1.32521e-255	2 Endothelial	Cdkn1a
	6.99627e-259	2.15733	0.398	0.06	1.19643e-254	2 Endothelial	Gbp4
	2.03882e-258	1.16487	0.195	0.008	3.48659e-254	2 Endothelial	Ackr3
	7.98894e-257	3.27692	0.718	0.252	1.36619e-252	2 Endothelial	Hspb1
	8.10219e-251	0.729537	0.156	0.004	1.38556e-246	2 Endothelial	Prex2
	1.08361e-250	0.751657	0.14	0.002	1.85307e-246	2 Endothelial	Galnt15
	5.118e-249	1.04122	0.161	0.005	8.7523e-245	2 Endothelial	Clec14a
	1.37317e-248	1.55673	0.305	0.033	2.34825e-244	2 Endothelial	Nrp1
	2.27171e-247	2.96737	0.587	0.167	3.88484e-243	2 Endothelial	Emp1
	3.85095e-247	2.7708	0.554	0.141	6.5855e-243	2 Endothelial	Ifi203
	4.30897e-245	1.15058	0.225	0.015	7.36876e-241	2 Endothelial	Sema3f
	1.00011e-240	0.961803	0.13	0.002	1.71028e-236	2 Endothelial	Car4
	3.89566e-240	0.695955	0.129	0.002	6.66198e-236	2 Endothelial	Arhgef15
	1.30619e-239	1.05117	0.135	0.002	2.23371e-235	2 Endothelial	Sele
	3.80598e-238	0.91507	0.18	0.008	6.5086e-234	2 Endothelial	Parvb
	1.32726e-235	2.55232	0.184	0.009	2.26975e-231	2 Endothelial	Selp
	1.65239e-233	1.29822	0.275	0.027	2.82576e-229	2 Endothelial	Hspg2
	1.25646e-232	0.862893	0.144	0.003	2.14866e-228	2 Endothelial	Ces2e
	6.6141e-230	1.33994	0.262	0.025	1.13108e-225	2 Endothelial	Pde2a
	9.2845e-230	0.787528	0.125	0.002	1.58774e-225	2 Endothelial	Dll4
	2.75372e-223	0.774348	0.153	0.005	4.70913e-219	2 Endothelial	Arap3
	5.29205e-223	1.79339	0.383	0.064	9.04994e-219	2 Endothelial	Tgm2
	1.79422e-220	0.700485	0.141	0.004	3.0683e-216	2 Endothelial	Sema6b
	1.3993e-219	1.8186	0.353	0.055	2.39295e-215	2 Endothelial	Wars
	1.75339e-216	1.02663	0.171	0.008	2.99848e-212	2 Endothelial	Sema6a
	2.13041e-215	0.84066	0.115	0.001	3.64321e-211	2 Endothelial	Thrsp
	4.98741e-214	0.719258	0.106	0.001	8.52897e-210	2 Endothelial	Sox17
	2.09666e-211	2.16488	0.397	0.075	3.58549e-207	2 Endothelial	Rgcc
	8.93798e-211	2.48216	0.551	0.168	1.52848e-206	2 Endothelial	Rhoc
	2.14882e-209	1.04037	0.202	0.014	3.6747e-205	2 Endothelial	Itga1
	3.86977e-209	0.697956	0.109	0.001	6.61769e-205	2 Endothelial	Btnl9
	1.24973e-208	1.63508	0.299	0.04	2.13717e-204	2 Endothelial	Plpp1
	1.48891e-205	1.82075	0.39	0.074	2.54618e-201	2 Endothelial	Cd200
	9.67352e-204	0.898824	0.164	0.008	1.65427e-199	2 Endothelial	Acer2
	4.9245e-198	1.26255	0.24	0.025	8.42138e-194	2 Endothelial	Dab2
	4.95918e-198	2.42205	0.512	0.144	8.4807e-194	2 Endothelial	1810011O10Rik
	4.99162e-198	1.43018	0.269	0.033	8.53616e-194	2 Endothelial	Slfn5
	7.7363e-198	1.45276	0.194	0.014	1.32298e-193	2 Endothelial	Stc1
	2.22784e-197	0.920243	0.171	0.01	3.80982e-193	2 Endothelial	Tnfrsf10b
	1.28499e-196	0.990607	0.2	0.016	2.19746e-192	2 Endothelial	Plxna2
	1.73701e-196	0.888268	0.144	0.006	2.97046e-192	2 Endothelial	Snai1
	1.05741e-194	1.72142	0.318	0.048	1.80828e-190	2 Endothelial	Adamts1
	3.59296e-194	1.90914	0.398	0.084	6.14433e-190	2 Endothelial	Epas1
	1.13237e-187	0.859875	0.148	0.007	1.93647e-183	2 Endothelial	Jam3
	1.49139e-185	2.56165	0.581	0.218	2.55043e-181	2 Endothelial	Clic4
	1.70375e-185	2.04997	0.38	0.078	2.91359e-181	2 Endothelial	Cd274
	2.06132e-182	1.52577	0.305	0.049	3.52506e-178	2 Endothelial	Acvrl1
	3.82986e-182	0.692004	0.12	0.004	6.54944e-178	2 Endothelial	Tnfaip8l1
	2.70677e-179	2.59401	0.481	0.139	4.62885e-175	2 Endothelial	Hbegf
	2.293e-178	0.571146	0.111	0.003	3.92125e-174	2 Endothelial	Fgd5
	1.70376e-177	0.810019	0.14	0.007	2.91359e-173	2 Endothelial	Pcdh17
	1.34502e-175	1.76968	0.375	0.081	2.30012e-171	2 Endothelial	Ece1
	5.77499e-173	1.73046	0.393	0.09	9.87581e-169	2 Endothelial	Gbp3
	3.57597e-172	1.40356	0.294	0.047	6.11526e-168	2 Endothelial	Gbp5
	6.91523e-172	0.991562	0.196	0.018	1.18257e-167	2 Endothelial	Fam65a
	4.34637e-171	0.530671	0.101	0.002	7.43272e-167	2 Endothelial	Notch4
	1.00226e-169	1.28175	0.22	0.025	1.71397e-165	2 Endothelial	Stom
	9.79176e-168	0.602782	0.103	0.002	1.67449e-163	2 Endothelial	Nos3
	1.00278e-167	1.35006	0.194	0.018	1.71485e-163	2 Endothelial	Il6
	4.37207e-166	1.18466	0.208	0.021	7.47667e-162	2 Endothelial	Gm13889
	3.04534e-163	1.27985	0.272	0.042	5.20783e-159	2 Endothelial	Bcam
	9.3962e-162	1.28628	0.188	0.018	1.60684e-157	2 Endothelial	Cd36
	2.99741e-161	0.720103	0.115	0.004	5.12586e-157	2 Endothelial	Meox1
	3.40547e-161	1.18283	0.2	0.021	5.82369e-157	2 Endothelial	Vwa1
	1.43762e-160	1.77728	0.332	0.065	2.45848e-156	2 Endothelial	Ifit3
	2.61602e-157	1.85947	0.417	0.112	4.47366e-153	2 Endothelial	Gbp7
	4.52423e-151	1.96155	0.574	0.232	7.73688e-147	2 Endothelial	Ifitm2
	4.65609e-151	0.647868	0.124	0.006	7.96238e-147	2 Endothelial	Kank3
	3.12604e-150	0.966142	0.181	0.018	5.34584e-146	2 Endothelial	Rapgef4
	7.2296e-150	0.85218	0.174	0.017	1.23633e-145	2 Endothelial	Akap2
	3.30765e-146	1.14627	0.228	0.032	5.65641e-142	2 Endothelial	BC028528
	8.62911e-146	1.47841	0.242	0.037	1.47566e-141	2 Endothelial	Ptpre
	1.1164e-144	0.943993	0.188	0.021	1.90915e-140	2 Endothelial	Dlc1
	1.39309e-144	1.1856	0.891	0.734	2.38232e-140	2 Endothelial	H2-D1
	2.34569e-144	1.2697	0.243	0.038	4.01136e-140	2 Endothelial	Slc9a3r2
	1.1543e-141	0.713023	0.151	0.013	1.97397e-137	2 Endothelial	Dennd3
	2.94146e-141	2.04099	0.504	0.178	5.03019e-137	2 Endothelial	Timp3
	2.9223e-140	1.02382	0.164	0.016	4.99743e-136	2 Endothelial	Lmcd1
	2.30474e-139	2.07626	0.693	0.391	3.94133e-135	2 Endothelial	Lmna
	3.64963e-138	0.860415	0.148	0.012	6.24123e-134	2 Endothelial	Ptgs1
	7.68567e-136	1.52458	0.362	0.093	1.31433e-131	2 Endothelial	Ptrf
	7.82118e-134	0.855248	0.179	0.02	1.3375e-129	2 Endothelial	Col15a1
	1.92107e-133	1.30208	0.268	0.05	3.28522e-129	2 Endothelial	Plscr2
	4.70931e-133	0.88589	0.161	0.016	8.05339e-129	2 Endothelial	Pdzd2
	6.66657e-133	1.82688	0.352	0.086	1.14005e-128	2 Endothelial	Rsad2
	1.41143e-131	1.17705	0.244	0.042	2.41369e-127	2 Endothelial	Jam2
	1.787e-131	1.4234	0.289	0.06	3.05595e-127	2 Endothelial	Osmr
	4.88124e-130	1.31302	0.536	0.188	8.3474e-126	2 Endothelial	AW112010
	6.33944e-129	0.591998	0.128	0.009	1.08411e-124	2 Endothelial	Syne1
	7.13203e-129	0.758956	0.155	0.015	1.21965e-124	2 Endothelial	Tnfsf10
	1.02545e-128	0.941156	0.189	0.024	1.75363e-124	2 Endothelial	Ltbp4
	7.28267e-128	1.76145	0.557	0.236	1.24541e-123	2 Endothelial	Bst2
	2.24797e-127	1.2909	0.263	0.051	3.84426e-123	2 Endothelial	Uaca
	2.34389e-127	1.12616	0.242	0.042	4.00828e-123	2 Endothelial	Fmo2
	7.59555e-127	1.88982	0.385	0.113	1.29891e-122	2 Endothelial	Plaur
	1.89796e-126	1.68358	0.313	0.072	3.2457e-122	2 Endothelial	Iigp1
	1.60504e-125	0.94999	0.942	0.85	2.74478e-121	2 Endothelial	H2-K1
	2.20026e-124	0.943004	0.159	0.017	3.76267e-120	2 Endothelial	Cdc42ep2
	6.99195e-124	0.602814	0.114	0.007	1.19569e-119	2 Endothelial	Timeless
	1.23094e-123	1.83193	0.439	0.148	2.10503e-119	2 Endothelial	Mndal
	1.87991e-123	1.5203	0.319	0.078	3.21483e-119	2 Endothelial	Kitl
	2.15114e-123	1.17176	0.19	0.026	3.67867e-119	2 Endothelial	Gpr146
	2.51123e-123	1.55892	0.477	0.166	4.29446e-119	2 Endothelial	Gimap6
	7.95609e-123	1.3319	0.202	0.029	1.36057e-118	2 Endothelial	Ifit2
	3.43163e-122	1.79573	0.558	0.241	5.86842e-118	2 Endothelial	Isg15
	1.30744e-121	1.04795	0.178	0.023	2.23586e-117	2 Endothelial	Cxx1a
	1.76739e-121	0.839593	0.159	0.018	3.02241e-117	2 Endothelial	Spry4
	5.87158e-121	1.65898	0.353	0.1	1.0041e-116	2 Endothelial	Adgrg1
	7.64957e-121	0.758793	0.161	0.018	1.30815e-116	2 Endothelial	Plxnd1
	1.46186e-118	0.712191	0.15	0.016	2.49992e-114	2 Endothelial	Sema6d
	5.02884e-118	1.22162	0.235	0.042	8.59982e-114	2 Endothelial	Rhoj
	1.39577e-116	1.39734	0.334	0.087	2.3869e-112	2 Endothelial	S1pr1
	4.24647e-112	1.25938	0.258	0.054	7.26188e-108	2 Endothelial	Ifi204
	8.47114e-112	1.10765	0.233	0.043	1.44865e-107	2 Endothelial	AI607873
	4.94637e-109	0.676278	0.113	0.009	8.45879e-105	2 Endothelial	Batf2
	8.22233e-109	1.04041	0.223	0.042	1.4061e-104	2 Endothelial	Gbp9
	2.13709e-108	0.853778	0.141	0.016	3.65464e-104	2 Endothelial	Slco2a1
	2.37899e-108	1.75106	0.434	0.157	4.06831e-104	2 Endothelial	Socs3
	2.58065e-108	1.85712	0.426	0.164	4.41317e-104	2 Endothelial	Sptbn1
	4.6209e-108	0.852529	0.169	0.023	7.90219e-104	2 Endothelial	Ptprg
	7.93882e-108	0.997242	0.224	0.042	1.35762e-103	2 Endothelial	Lrrc8c
	1.15514e-106	2.02366	0.504	0.233	1.9754e-102	2 Endothelial	Pnp
	1.4884e-106	1.62443	0.622	0.355	2.54531e-102	2 Endothelial	Cd81
	5.01702e-106	1.1221	0.249	0.054	8.5796e-102	2 Endothelial	Entpd1
	5.17347e-105	1.05624	0.232	0.047	8.84714e-101	2 Endothelial	Apbb2
	1.51248e-104	1.64133	0.606	0.345	2.5865e-100	2 Endothelial	H2-T23
	2.66343e-104	1.34549	0.288	0.074	4.55473e-100	2 Endothelial	Adam15
	9.15218e-104	2.02594	0.421	0.162	1.56511e-99	2 Endothelial	Tcf4
	2.05659e-103	1.25167	0.14	0.016	3.51698e-99	2 Endothelial	Lrg1
	2.20237e-103	0.646875	0.14	0.016	3.76628e-99	2 Endothelial	Nav1
	9.27247e-103	1.20117	0.238	0.05	1.58569e-98	2 Endothelial	Gimap5
	1.76967e-101	0.541125	0.125	0.012	3.02632e-97	2 Endothelial	44443
	9.48763e-101	0.778932	0.138	0.016	1.62248e-96	2 Endothelial	Ace
	2.80397e-100	0.740951	0.18	0.029	4.79507e-96	2 Endothelial	Tns1
	3.03621e-99	0.851734	0.16	0.023	5.19222e-95	2 Endothelial	Ehd2
	8.48178e-99	0.844586	0.121	0.012	1.45047e-94	2 Endothelial	Ch25h
	4.32558e-98	0.630061	0.139	0.017	7.39718e-94	2 Endothelial	Abi3
	1.02689e-97	1.38615	0.315	0.089	1.75609e-93	2 Endothelial	Serpinh1
	1.34161e-97	1.13999	0.243	0.055	2.29429e-93	2 Endothelial	Lrrc8a
	7.07146e-96	1.49012	0.703	0.494	1.20929e-91	2 Endothelial	Nfkbia
	1.10951e-94	1.5591	0.421	0.162	1.89738e-90	2 Endothelial	Mgll
	1.20016e-94	0.526931	0.101	0.008	2.05239e-90	2 Endothelial	P2ry2
	6.23521e-93	0.817066	0.15	0.022	1.06628e-88	2 Endothelial	Tspan4
	2.85625e-90	1.58605	0.597	0.38	4.88448e-86	2 Endothelial	H2-Q4
	7.65626e-90	1.52553	0.315	0.099	1.3093e-85	2 Endothelial	Tubb6
	8.77431e-90	0.503786	0.954	0.85	1.50049e-85	2 Endothelial	Tmsb4x
	9.63982e-90	0.535784	0.104	0.009	1.64851e-85	2 Endothelial	Sncg
	9.99618e-90	1.92759	0.362	0.135	1.70945e-85	2 Endothelial	Noct
	5.1662e-89	0.851855	0.164	0.027	8.83472e-85	2 Endothelial	Adgrl2
	1.10872e-88	1.12135	0.234	0.056	1.89602e-84	2 Endothelial	Xdh
	1.38505e-88	1.43984	0.325	0.107	2.36858e-84	2 Endothelial	Tinagl1
	6.26481e-86	0.994305	0.156	0.025	1.07135e-81	2 Endothelial	Ifit3b
	7.3267e-86	0.921698	0.176	0.032	1.25294e-81	2 Endothelial	Nrp2
	1.42436e-85	1.38623	0.335	0.116	2.43579e-81	2 Endothelial	Wwtr1
	1.60948e-84	1.23163	0.28	0.083	2.75238e-80	2 Endothelial	Ralb
	5.00272e-84	0.872983	0.195	0.041	8.55516e-80	2 Endothelial	Agpat4
	9.95502e-82	1.01889	0.218	0.051	1.70241e-77	2 Endothelial	Gngt2
	1.06623e-80	1.71879	0.362	0.138	1.82336e-76	2 Endothelial	Rcan1
	8.60596e-80	0.856301	0.186	0.039	1.47171e-75	2 Endothelial	Arhgef7
	2.53684e-79	1.43613	0.347	0.128	4.33826e-75	2 Endothelial	Igtp
	7.3592e-79	1.08862	0.235	0.062	1.2585e-74	2 Endothelial	Spred1
	8.62446e-79	0.617395	0.105	0.012	1.47487e-74	2 Endothelial	Tmem88
	8.92767e-79	0.587221	0.139	0.022	1.52672e-74	2 Endothelial	Rasal2
	5.50153e-78	0.743541	0.9	0.833	9.40816e-74	2 Endothelial	B2m
	3.97387e-77	0.487245	0.103	0.011	6.79572e-73	2 Endothelial	Lama4
	5.18648e-77	1.57041	0.35	0.13	8.8694e-73	2 Endothelial	Ifit1
	1.45665e-76	0.707691	0.105	0.012	2.49103e-72	2 Endothelial	Serpina3f
	3.42649e-76	0.904514	0.202	0.047	5.85963e-72	2 Endothelial	Tmem2
	4.87034e-76	1.32058	0.369	0.147	8.32877e-72	2 Endothelial	Mfge8
	1.8084e-74	0.563711	0.109	0.014	3.09255e-70	2 Endothelial	Npr1
	6.40754e-74	1.42418	0.662	0.51	1.09575e-69	2 Endothelial	Calm1
	7.81437e-74	0.738246	0.139	0.023	1.33634e-69	2 Endothelial	Lysmd2
	2.23041e-73	1.49096	0.502	0.283	3.81423e-69	2 Endothelial	Gnai2
	2.31252e-73	0.566031	0.118	0.016	3.95464e-69	2 Endothelial	Bvht
	4.64757e-73	1.00539	0.188	0.042	7.94782e-69	2 Endothelial	Ier5l
	7.35056e-73	1.53308	0.269	0.087	1.25702e-68	2 Endothelial	Bcr
	9.78547e-73	0.877929	0.199	0.048	1.67341e-68	2 Endothelial	Elk3
	1.9015e-72	1.58373	0.443	0.217	3.25175e-68	2 Endothelial	Ets1
	7.06792e-71	1.21982	0.165	0.034	1.20869e-66	2 Endothelial	Id1
	3.85843e-70	1.08861	0.193	0.046	6.59831e-66	2 Endothelial	Fam101b
	5.50749e-70	1.42809	0.298	0.108	9.41837e-66	2 Endothelial	Klf7
	7.29681e-70	1.84857	0.417	0.194	1.24783e-65	2 Endothelial	Ier3
	1.1063e-69	0.555124	0.126	0.02	1.89188e-65	2 Endothelial	Ptprm
	3.98163e-69	0.648714	0.129	0.021	6.80898e-65	2 Endothelial	Exoc3l4
	5.57199e-69	0.611086	0.156	0.031	9.52866e-65	2 Endothelial	Plcb1
	1.57129e-68	0.751629	0.116	0.017	2.68707e-64	2 Endothelial	Ada
	2.98872e-68	1.58514	0.379	0.172	5.11102e-64	2 Endothelial	Pdlim1
	4.84176e-68	1.29153	0.572	0.373	8.2799e-64	2 Endothelial	H2-Q6
	5.78415e-68	1.44204	0.314	0.118	9.89148e-64	2 Endothelial	Ifi47
	9.3387e-68	1.35554	0.549	0.334	1.59701e-63	2 Endothelial	Ly6e
	1.01232e-67	0.854244	0.862	0.778	1.73118e-63	2 Endothelial	Ptma
	5.83075e-67	0.868671	0.254	0.074	9.97116e-63	2 Endothelial	Ramp3
	7.97696e-67	0.678181	0.17	0.038	1.36414e-62	2 Endothelial	Heg1
	6.1427e-66	0.959828	0.185	0.044	1.05046e-61	2 Endothelial	Pmp22
	1.63607e-65	1.35208	0.317	0.126	2.79785e-61	2 Endothelial	Prnp
	3.21882e-65	1.44319	0.388	0.183	5.5045e-61	2 Endothelial	Rassf1
	7.05404e-64	1.06394	0.223	0.065	1.20631e-59	2 Endothelial	Phf11d
	1.88397e-63	0.729169	0.13	0.023	3.22178e-59	2 Endothelial	Enpp2
	2.3095e-63	0.670256	0.166	0.038	3.94947e-59	2 Endothelial	Dennd5b
	2.60988e-63	0.599246	0.128	0.023	4.46316e-59	2 Endothelial	Synpo
	5.26486e-63	0.567135	0.101	0.014	9.00344e-59	2 Endothelial	Cxx1b
	7.98207e-63	1.97628	0.402	0.186	1.36501e-58	2 Endothelial	Cxcl10
	3.32156e-62	1.32796	0.563	0.372	5.68021e-58	2 Endothelial	Psmb8
	3.4002e-62	0.911114	0.18	0.045	5.81468e-58	2 Endothelial	C130074G19Rik
	4.57928e-62	0.968159	0.215	0.062	7.83103e-58	2 Endothelial	Notch1
	4.24881e-61	0.538263	0.121	0.021	7.26589e-57	2 Endothelial	Rgl1
	5.63541e-61	1.05865	0.263	0.093	9.63711e-57	2 Endothelial	Bmpr2
	1.01287e-60	1.44744	0.383	0.175	1.7321e-56	2 Endothelial	Cd14
	4.10629e-60	0.565182	0.113	0.019	7.02216e-56	2 Endothelial	Prdm1
	6.49393e-60	0.872106	0.175	0.044	1.11053e-55	2 Endothelial	Ifi44
	3.68155e-59	0.764103	0.125	0.023	6.29583e-55	2 Endothelial	Ripk3
	1.67826e-58	0.620656	0.11	0.018	2.86999e-54	2 Endothelial	Chst15
	2.96812e-58	1.11073	0.209	0.062	5.07578e-54	2 Endothelial	Trp53i11
	4.73722e-58	0.639117	0.151	0.034	8.10113e-54	2 Endothelial	St3gal6
	5.16077e-58	1.40771	0.584	0.436	8.82542e-54	2 Endothelial	Clic1
	3.07708e-57	1.44631	0.427	0.233	5.26211e-53	2 Endothelial	Msn
	3.03687e-56	1.13762	0.358	0.162	5.19336e-52	2 Endothelial	Sepp1
	3.12582e-56	0.680609	0.164	0.041	5.34546e-52	2 Endothelial	Rai14
	5.78443e-56	0.692275	0.218	0.065	9.89195e-52	2 Endothelial	Igfbp4
	6.04588e-56	1.3229	0.378	0.186	1.03391e-51	2 Endothelial	Nfib
	8.80928e-56	0.863368	0.205	0.062	1.50647e-51	2 Endothelial	Herc6
	2.29353e-55	0.518434	0.12	0.022	3.92217e-51	2 Endothelial	Nid1
	3.83325e-55	1.38476	0.462	0.28	6.55525e-51	2 Endothelial	Ppp1r2
	3.83782e-55	0.934765	0.229	0.077	6.56306e-51	2 Endothelial	Arhgap29
	5.83623e-55	0.457961	0.121	0.023	9.98053e-51	2 Endothelial	Dock9
	7.88957e-55	1.17858	0.318	0.139	1.34919e-50	2 Endothelial	Tap2
	1.48524e-54	0.491483	0.105	0.018	2.53991e-50	2 Endothelial	Dock6
	1.81509e-54	0.841555	0.183	0.05	3.10399e-50	2 Endothelial	Plekho2
	2.98329e-53	1.12169	0.274	0.104	5.10173e-49	2 Endothelial	Id3
	3.00902e-53	0.965624	0.755	0.662	5.14572e-49	2 Endothelial	Jund
	7.90803e-53	1.52652	0.451	0.285	1.35235e-48	2 Endothelial	Tpm3-rs7
	1.48774e-52	0.678887	0.158	0.04	2.54419e-48	2 Endothelial	Frmd4a
	1.95391e-52	0.585932	0.125	0.026	3.34137e-48	2 Endothelial	Gda
	2.89223e-52	0.807584	0.175	0.049	4.946e-48	2 Endothelial	Cfap43
	1.05823e-51	1.26991	0.423	0.238	1.80968e-47	2 Endothelial	Pde4b
	1.00115e-50	0.964121	0.39	0.185	1.71206e-46	2 Endothelial	Fxyd5
	1.47469e-50	0.926544	0.215	0.073	2.52186e-46	2 Endothelial	Git1
	1.5784e-49	0.545335	0.135	0.031	2.69922e-45	2 Endothelial	Pros1
	2.83863e-49	1.18853	0.429	0.239	4.85435e-45	2 Endothelial	Litaf
	1.31595e-48	1.24503	0.255	0.101	2.25041e-44	2 Endothelial	Pfkfb3
	1.43531e-48	1.28184	0.367	0.194	2.45453e-44	2 Endothelial	Rab11a
	2.1374e-47	0.615671	0.131	0.031	3.65517e-43	2 Endothelial	Amotl1
	1.02576e-46	0.513092	0.116	0.025	1.75415e-42	2 Endothelial	Tgtp2
	3.66901e-46	1.00036	0.667	0.542	6.27438e-42	2 Endothelial	Junb
	5.00219e-45	1.23995	0.529	0.355	8.55424e-41	2 Endothelial	Fosb
	7.32788e-45	0.26549	1	1	1.25314e-40	2 Endothelial	Gm42418
	1.14138e-44	0.58201	0.103	0.021	1.95187e-40	2 Endothelial	Kctd11
	1.30984e-44	0.826847	0.2	0.069	2.23996e-40	2 Endothelial	Fez2
	1.83076e-44	0.824232	0.189	0.063	3.13078e-40	2 Endothelial	Gcnt2
	2.89046e-44	0.931096	0.222	0.083	4.94297e-40	2 Endothelial	Emp2
	8.42142e-44	0.95213	0.204	0.073	1.44015e-39	2 Endothelial	Sntb2
	2.36372e-43	0.765877	0.72	0.622	4.0422e-39	2 Endothelial	Itm2b
	4.05985e-43	0.962981	0.23	0.09	6.94276e-39	2 Endothelial	Tshz2
	6.4013e-43	1.1303	0.462	0.303	1.09469e-38	2 Endothelial	Tapbp
	6.97695e-43	1.10064	0.298	0.141	1.19313e-38	2 Endothelial	Nedd9
	8.29487e-43	0.559867	0.126	0.031	1.41851e-38	2 Endothelial	Ccnyl1
	9.03228e-43	0.559347	0.126	0.031	1.54461e-38	2 Endothelial	Phldb1
	1.58169e-42	1.09168	0.305	0.143	2.70484e-38	2 Endothelial	Rtp4
	5.09633e-42	1.43818	0.367	0.206	8.71523e-38	2 Endothelial	Pim3
	7.4292e-42	1.33188	0.329	0.166	1.27047e-37	2 Endothelial	Icam1
	8.70221e-42	0.656654	0.138	0.038	1.48817e-37	2 Endothelial	Myadm
	2.23823e-41	1.20235	0.282	0.134	3.8276e-37	2 Endothelial	Luzp1
	9.34786e-41	0.46789	0.124	0.032	1.59858e-36	2 Endothelial	Pcdh1
	9.93381e-41	1.15678	0.297	0.143	1.69878e-36	2 Endothelial	Parp14
	1.61714e-40	0.57395	0.114	0.027	2.76548e-36	2 Endothelial	Trim47
	9.33615e-40	1.53961	0.324	0.161	1.59658e-35	2 Endothelial	Klf2
	1.25784e-39	0.738283	0.159	0.049	2.15103e-35	2 Endothelial	Procr
	1.60584e-39	1.0681	0.459	0.286	2.74614e-35	2 Endothelial	Anxa2
	1.71477e-39	1.16882	0.397	0.238	2.93243e-35	2 Endothelial	Pttg1ip
	1.71915e-39	0.299992	0.572	0.312	2.93992e-35	2 Endothelial	Srgn
	2.83782e-39	0.81604	0.194	0.07	4.85295e-35	2 Endothelial	Prkch
	3.89913e-39	0.885777	0.242	0.104	6.6679e-35	2 Endothelial	Bnip2
	6.19289e-39	1.22591	0.288	0.143	1.05905e-34	2 Endothelial	Tmem33
	1.07572e-38	0.635114	0.13	0.036	1.83959e-34	2 Endothelial	Cav2
	1.5607e-38	0.547042	0.869	0.823	2.66896e-34	2 Endothelial	Eif1
	2.19845e-38	0.955185	0.175	0.061	3.75957e-34	2 Endothelial	Snrk
	3.60029e-38	0.937936	0.21	0.085	6.15685e-34	2 Endothelial	Ppfibp1
	5.7778e-38	1.51189	0.166	0.055	9.88062e-34	2 Endothelial	Cxcl9
	1.51377e-37	0.711025	0.195	0.073	2.58869e-33	2 Endothelial	Ppp1r18
	2.67106e-37	0.456262	0.114	0.029	4.56778e-33	2 Endothelial	Itga5
	2.73338e-37	1.0691	0.364	0.205	4.67436e-33	2 Endothelial	Crip2
	3.24636e-37	0.55651	0.12	0.032	5.5516e-33	2 Endothelial	Tspan9
	1.62463e-36	0.669021	0.159	0.053	2.77828e-32	2 Endothelial	Irgm2
	6.02985e-36	0.81609	0.163	0.054	1.03116e-31	2 Endothelial	Serpina3g
	1.0835e-35	0.531045	0.902	0.851	1.85289e-31	2 Endothelial	Actb
	1.46299e-35	0.913894	0.247	0.111	2.50186e-31	2 Endothelial	Xaf1
	1.68168e-35	0.712432	0.188	0.07	2.87585e-31	2 Endothelial	Trim30a
	1.98245e-35	0.762159	0.173	0.062	3.39019e-31	2 Endothelial	Mpzl1
	2.39537e-35	0.453817	0.115	0.031	4.09632e-31	2 Endothelial	F2r
	4.07273e-35	1.13636	0.411	0.268	6.96477e-31	2 Endothelial	Tap1
	5.42191e-35	0.995639	0.25	0.117	9.272e-31	2 Endothelial	Cdc42ep4
	7.34007e-35	0.900304	0.264	0.128	1.25523e-30	2 Endothelial	Pxn
	8.30859e-35	0.519599	0.108	0.027	1.42085e-30	2 Endothelial	Chst2
	1.27442e-34	0.49729	0.104	0.026	2.17939e-30	2 Endothelial	Mfng
	1.71381e-34	1.22295	0.448	0.321	2.93079e-30	2 Endothelial	Tpm3
	1.93337e-34	0.516893	0.116	0.032	3.30626e-30	2 Endothelial	Cttnbp2nl
	4.90714e-34	0.554291	0.14	0.043	8.3917e-30	2 Endothelial	Ctla2b
	7.16728e-34	0.787236	0.218	0.093	1.22568e-29	2 Endothelial	Helz2
	9.27177e-34	0.80907	0.24	0.104	1.58557e-29	2 Endothelial	Gimap4
	3.75988e-33	0.913419	0.29	0.149	6.42977e-29	2 Endothelial	Psmb10
	5.72414e-33	0.608321	0.159	0.055	9.78885e-29	2 Endothelial	St3gal4
	7.32726e-33	0.692319	0.184	0.07	1.25304e-28	2 Endothelial	Rnf125
	7.34594e-33	0.570507	0.145	0.048	1.25623e-28	2 Endothelial	Lgals9
	1.19655e-32	0.498789	0.123	0.037	2.04622e-28	2 Endothelial	Ssh1
	1.46924e-32	0.71361	0.378	0.207	2.51254e-28	2 Endothelial	Ctsl
	4.49888e-32	0.491623	0.114	0.032	7.69354e-28	2 Endothelial	Il1r1
	5.11798e-32	0.478143	0.123	0.036	8.75226e-28	2 Endothelial	Dpysl2
	5.29361e-32	0.357142	0.105	0.028	9.0526e-28	2 Endothelial	Gm4070
	5.48646e-32	0.980414	0.533	0.398	9.38239e-28	2 Endothelial	Tagln2
	8.28542e-32	0.725119	0.181	0.071	1.41689e-27	2 Endothelial	Fcgrt
	1.07425e-31	0.43091	0.114	0.032	1.83708e-27	2 Endothelial	Itm2a
	1.26042e-31	1.15386	0.222	0.102	2.15545e-27	2 Endothelial	Slc6a6
	1.64286e-31	0.692937	0.133	0.042	2.80946e-27	2 Endothelial	Fam43a
	3.81465e-31	0.978721	0.269	0.138	6.52343e-27	2 Endothelial	Jak2
	8.17898e-31	1.15528	0.417	0.291	1.39869e-26	2 Endothelial	Fkbp1a
	1.04359e-30	0.770828	0.2	0.087	1.78465e-26	2 Endothelial	Rps6ka3
	1.3909e-30	0.448932	0.103	0.028	2.37858e-26	2 Endothelial	Rab13
	2.4355e-30	0.63043	0.11	0.031	4.16495e-26	2 Endothelial	Plat
	3.03527e-30	0.952096	0.244	0.122	5.19061e-26	2 Endothelial	Crim1
	3.40288e-30	1.04285	0.323	0.189	5.81926e-26	2 Endothelial	S100a13
	4.20972e-30	1.33193	0.384	0.249	7.19905e-26	2 Endothelial	Gadd45g
	5.27203e-30	1.64635	0.467	0.322	9.01569e-26	2 Endothelial	Hspa1a
	9.37771e-30	0.849806	0.263	0.132	1.60368e-25	2 Endothelial	S100a16
	1.04882e-29	0.962935	0.442	0.29	1.79359e-25	2 Endothelial	Egr1
	1.09368e-29	0.525275	0.115	0.034	1.87031e-25	2 Endothelial	Rasgrp3
	1.05311e-28	0.681343	0.834	0.828	1.80092e-24	2 Endothelial	Hspa8
	1.34519e-28	0.78739	0.144	0.052	2.30041e-24	2 Endothelial	Arrdc3
	1.73004e-28	0.82422	0.191	0.083	2.95855e-24	2 Endothelial	Rras
	2.0719e-28	0.757206	0.224	0.107	3.54315e-24	2 Endothelial	Cpne8
	2.25882e-28	0.841189	0.567	0.488	3.8628e-24	2 Endothelial	Mcl1
	2.55357e-28	1.00021	0.516	0.421	4.36686e-24	2 Endothelial	Arpc3
	2.87335e-28	0.803849	0.237	0.117	4.91371e-24	2 Endothelial	Etnk1
	2.92367e-28	0.519116	0.151	0.057	4.99976e-24	2 Endothelial	Sash1
	4.32203e-28	0.773551	0.579	0.481	7.39111e-24	2 Endothelial	H2-Q7
	6.65571e-28	0.981924	0.274	0.148	1.13819e-23	2 Endothelial	Irgm1
	2.35376e-27	0.76411	0.176	0.073	4.02517e-23	2 Endothelial	Cald1
	3.14943e-27	0.717993	0.245	0.12	5.38584e-23	2 Endothelial	H2-DMb1
	3.2154e-27	1.03689	0.347	0.22	5.49865e-23	2 Endothelial	Ehd4
	3.31617e-27	1.16675	0.432	0.327	5.67098e-23	2 Endothelial	Rap1b
	5.58619e-27	1.20413	0.278	0.159	9.55294e-23	2 Endothelial	Il6st
	1.03114e-26	0.941364	0.347	0.214	1.76336e-22	2 Endothelial	Irf7
	1.86143e-26	0.738112	0.19	0.086	3.18324e-22	2 Endothelial	Pgm1
	2.38224e-26	0.512709	0.121	0.041	4.07387e-22	2 Endothelial	Pola2
	5.75501e-26	0.990633	0.198	0.093	9.84164e-22	2 Endothelial	Tmem140
	7.74143e-26	0.565733	0.14	0.052	1.32386e-21	2 Endothelial	Znfx1
	1.08337e-25	1.00029	0.263	0.142	1.85267e-21	2 Endothelial	Prss23
	1.14069e-25	1.01694	0.303	0.184	1.95069e-21	2 Endothelial	Sertad1
	1.60204e-25	0.285081	1	1	2.73965e-21	2 Endothelial	Mucl2
	1.66348e-25	0.500464	0.109	0.035	2.84472e-21	2 Endothelial	Prkd2
	1.76004e-25	1.00945	0.273	0.155	3.00985e-21	2 Endothelial	Uap1
	5.58576e-25	0.775449	0.214	0.105	9.5522e-21	2 Endothelial	Rnf213
	8.61947e-25	0.519402	0.135	0.051	1.47402e-20	2 Endothelial	Piezo1
	1.66234e-24	0.769853	0.322	0.192	2.84277e-20	2 Endothelial	Cnn3
	1.79053e-24	0.824014	0.267	0.148	3.06198e-20	2 Endothelial	Psmb9
	2.45465e-24	0.938538	0.289	0.169	4.1977e-20	2 Endothelial	Rhob
	4.58231e-24	0.571697	0.164	0.071	7.83621e-20	2 Endothelial	Utrn
	5.537e-24	0.636884	0.156	0.064	9.46883e-20	2 Endothelial	Ccnd1
	5.98219e-24	0.411249	0.126	0.045	1.02301e-19	2 Endothelial	Mnda
	8.15821e-24	0.800442	0.158	0.068	1.39514e-19	2 Endothelial	Pde12
	5.49938e-23	0.856819	0.239	0.132	9.4045e-19	2 Endothelial	Cd151
	7.79176e-23	0.990958	0.329	0.209	1.33247e-18	2 Endothelial	Mast4
	1.02239e-22	0.707546	0.176	0.082	1.74838e-18	2 Endothelial	Triobp
	1.52303e-22	0.449312	0.91	0.893	2.60453e-18	2 Endothelial	Actg1
	1.933e-22	0.425846	0.121	0.045	3.30563e-18	2 Endothelial	Grasp
	2.61527e-22	0.853742	0.227	0.121	4.47238e-18	2 Endothelial	Gch1
	3.0027e-22	0.579358	0.134	0.054	5.13491e-18	2 Endothelial	Trip10
	3.49682e-22	0.661904	0.312	0.178	5.97991e-18	2 Endothelial	Vim
	3.55881e-22	0.745973	0.139	0.058	6.08593e-18	2 Endothelial	Yes1
	8.39266e-22	0.265407	0.997	0.996	1.43523e-17	2 Endothelial	Scgb2b27
	1.55772e-21	0.297785	0.999	0.994	2.66385e-17	2 Endothelial	Prol1
	1.85549e-21	0.408833	0.109	0.039	3.17307e-17	2 Endothelial	Plscr3
	2.64971e-21	0.534521	0.123	0.048	4.53127e-17	2 Endothelial	Slc39a14
	2.95557e-21	0.365847	0.218	0.105	5.05431e-17	2 Endothelial	Mef2c
	3.02964e-21	0.500653	0.109	0.039	5.18099e-17	2 Endothelial	Lpcat1
	3.49315e-21	0.452002	0.108	0.039	5.97363e-17	2 Endothelial	Tspan15
	4.76049e-21	1.07337	0.332	0.219	8.14091e-17	2 Endothelial	Sgk1
	7.82796e-21	0.865893	0.282	0.174	1.33866e-16	2 Endothelial	F11r
	1.06562e-20	0.894566	0.423	0.308	1.82232e-16	2 Endothelial	Ahnak
	1.27609e-20	0.535251	0.103	0.036	2.18224e-16	2 Endothelial	Tspan7
	1.29074e-20	0.660157	0.593	0.519	2.20729e-16	2 Endothelial	Hspa5
	1.34672e-20	0.482131	0.128	0.051	2.30302e-16	2 Endothelial	Ncoa7
	1.46794e-20	0.900433	0.32	0.213	2.51033e-16	2 Endothelial	Arid5a
	4.13937e-20	0.430273	0.109	0.041	7.07873e-16	2 Endothelial	Tgfbr3
	5.11846e-20	0.811895	0.243	0.142	8.75309e-16	2 Endothelial	Trafd1
	6.65724e-20	0.526036	0.143	0.063	1.13845e-15	2 Endothelial	Ptpn12
	1.44594e-19	0.418878	0.103	0.037	2.47269e-15	2 Endothelial	Ppic
	2.03592e-19	0.387331	0.103	0.038	3.48162e-15	2 Endothelial	Gsdmd
	2.07873e-19	0.833275	0.293	0.19	3.55483e-15	2 Endothelial	Ifi35
	4.2921e-19	0.850441	0.279	0.179	7.33992e-15	2 Endothelial	Cltb
	4.446e-19	0.279272	0.914	0.882	7.6031e-15	2 Endothelial	Ubc
	4.98145e-19	0.714709	0.184	0.095	8.51878e-15	2 Endothelial	Tnfaip1
	6.21246e-19	0.491151	0.116	0.047	1.06239e-14	2 Endothelial	Usp18
	6.67757e-19	0.571182	0.124	0.052	1.14193e-14	2 Endothelial	Socs5
	8.23483e-19	0.511584	0.124	0.052	1.40824e-14	2 Endothelial	Proser2
	1.34569e-18	0.626471	0.163	0.079	2.30126e-14	2 Endothelial	Trim25
	1.65292e-18	0.361184	0.12	0.048	2.82667e-14	2 Endothelial	Tnfaip2
	2.66318e-18	0.644861	0.158	0.075	4.55431e-14	2 Endothelial	Dusp6
	2.72542e-18	0.817286	0.372	0.272	4.66074e-14	2 Endothelial	H2-T22
	3.78236e-18	0.822106	0.297	0.196	6.46821e-14	2 Endothelial	Trib1
	5.20665e-18	0.606328	0.146	0.068	8.90389e-14	2 Endothelial	Pls3
	6.13935e-18	0.844969	0.268	0.172	1.04989e-13	2 Endothelial	Midn
	9.57978e-18	0.509823	0.101	0.039	1.63824e-13	2 Endothelial	Lpar6
	1.60104e-17	0.777751	0.26	0.163	2.73794e-13	2 Endothelial	Fermt2
	1.68895e-17	0.451477	0.103	0.04	2.88827e-13	2 Endothelial	Nuak2
	2.74218e-17	0.63189	0.149	0.071	4.6894e-13	2 Endothelial	Abca1
	3.45796e-17	0.672364	0.183	0.099	5.91345e-13	2 Endothelial	4931406P16Rik
	3.69274e-17	0.568205	0.193	0.104	6.31496e-13	2 Endothelial	Kctd12
	3.91804e-17	0.458996	0.105	0.042	6.70024e-13	2 Endothelial	Ppp1r9b
	5.17289e-17	0.446687	0.116	0.049	8.84615e-13	2 Endothelial	Mrrf
	6.40364e-17	0.624746	0.16	0.081	1.09509e-12	2 Endothelial	Cds2
	7.62549e-17	1.35618	0.387	0.292	1.30403e-12	2 Endothelial	Hspa1b
	1.22169e-16	0.551968	0.141	0.067	2.08922e-12	2 Endothelial	Parp10
	1.28356e-16	0.674424	0.511	0.433	2.19501e-12	2 Endothelial	Myl12a
	1.57124e-16	0.587479	0.199	0.109	2.68698e-12	2 Endothelial	Anxa3
	1.58355e-16	0.611446	0.21	0.117	2.70803e-12	2 Endothelial	Pkig
	2.09744e-16	0.867682	0.297	0.201	3.58683e-12	2 Endothelial	Tuba1a
	3.03767e-16	0.772425	0.313	0.22	5.19473e-12	2 Endothelial	Spop
	3.33239e-16	0.376548	0.105	0.043	5.69872e-12	2 Endothelial	B4galt5
	4.21847e-16	0.784523	0.467	0.385	7.21401e-12	2 Endothelial	Ier2
	4.22776e-16	0.556544	0.163	0.084	7.22989e-12	2 Endothelial	Asap1
	6.00452e-16	0.489665	0.105	0.044	1.02683e-11	2 Endothelial	Lipa
	8.07612e-16	0.619997	0.407	0.309	1.3811e-11	2 Endothelial	Aplp2
	1.08063e-15	0.985569	0.544	0.495	1.84799e-11	2 Endothelial	Dnaja1
	1.18239e-15	0.660288	0.2	0.114	2.022e-11	2 Endothelial	Palmd
	1.59862e-15	0.680491	0.517	0.427	2.7338e-11	2 Endothelial	Jun
	1.65761e-15	0.951232	0.275	0.182	2.83468e-11	2 Endothelial	Klf4
	1.72785e-15	0.848204	0.431	0.363	2.9548e-11	2 Endothelial	Ddx3x
	1.97871e-15	0.798567	0.24	0.146	3.38379e-11	2 Endothelial	Thbs1
	2.48705e-15	0.746157	0.23	0.145	4.2531e-11	2 Endothelial	Tnfrsf1a
	3.22952e-15	0.541286	0.136	0.067	5.52279e-11	2 Endothelial	Tmem109
	3.42577e-15	0.576931	0.128	0.06	5.85842e-11	2 Endothelial	Fkbp9
	3.49918e-15	0.646246	0.19	0.11	5.98394e-11	2 Endothelial	Arhgef12
	3.71299e-15	0.438845	0.106	0.046	6.34958e-11	2 Endothelial	Ndst1
	4.2755e-15	0.511386	0.295	0.19	7.31154e-11	2 Endothelial	Ndrg1
	6.04577e-15	0.647182	0.244	0.156	1.03389e-10	2 Endothelial	Nr1h2
	7.656e-15	0.417494	0.123	0.056	1.30925e-10	2 Endothelial	Sh2b3
	8.95028e-15	0.340556	0.104	0.044	1.53059e-10	2 Endothelial	Agrn
	1.29567e-14	0.647166	0.195	0.116	2.21572e-10	2 Endothelial	Stx12
	1.62869e-14	0.753311	0.439	0.379	2.78523e-10	2 Endothelial	Laptm4a
	2.04529e-14	0.472113	0.144	0.073	3.49766e-10	2 Endothelial	Ifih1
	2.43112e-14	0.525094	0.156	0.083	4.15746e-10	2 Endothelial	Pdlim7
	2.59516e-14	0.447354	0.663	0.617	4.43799e-10	2 Endothelial	Ddx5
	3.16652e-14	0.79317	0.295	0.211	5.41507e-10	2 Endothelial	Cflar
	5.40516e-14	0.627494	0.275	0.185	9.24337e-10	2 Endothelial	Tnfaip3
	7.24214e-14	0.618402	0.272	0.177	1.23848e-09	2 Endothelial	Clu
	1.22079e-13	0.625649	0.174	0.1	2.08767e-09	2 Endothelial	Fas
	1.43497e-13	0.43743	0.136	0.07	2.45394e-09	2 Endothelial	Lamb2
	1.60178e-13	0.472298	0.128	0.064	2.73921e-09	2 Endothelial	Peak1
	2.10381e-13	0.689243	0.193	0.115	3.59773e-09	2 Endothelial	Socs2
	3.03373e-13	0.746073	0.219	0.143	5.18799e-09	2 Endothelial	Crk
	3.39999e-13	0.590311	0.163	0.091	5.81432e-09	2 Endothelial	Oaz2
	3.50761e-13	0.426114	0.125	0.063	5.99837e-09	2 Endothelial	Parp12
	5.53157e-13	0.522681	0.108	0.051	9.45954e-09	2 Endothelial	D8Ertd82e
	5.75127e-13	0.785763	0.431	0.373	9.83525e-09	2 Endothelial	Dynll1
	6.02339e-13	0.61155	0.179	0.104	1.03006e-08	2 Endothelial	Lima1
	7.98366e-13	0.572971	0.193	0.117	1.36529e-08	2 Endothelial	Swap70
	1.11248e-12	0.478279	0.17	0.096	1.90245e-08	2 Endothelial	Fmo1
	1.27123e-12	0.700609	0.21	0.133	2.17393e-08	2 Endothelial	Mapk3
	1.39214e-12	0.966785	0.303	0.226	2.3807e-08	2 Endothelial	Irf1
	2.32945e-12	0.632303	0.149	0.083	3.98359e-08	2 Endothelial	Tmem173
	2.68416e-12	0.385674	0.109	0.052	4.59018e-08	2 Endothelial	Slc44a2
	3.01844e-12	0.402732	0.658	0.642	5.16183e-08	2 Endothelial	AY036118
	3.3998e-12	0.438097	0.135	0.072	5.81399e-08	2 Endothelial	Ddx58
	3.66214e-12	0.360733	0.115	0.057	6.26263e-08	2 Endothelial	Tmem184b
	6.18234e-12	0.717265	0.379	0.311	1.05724e-07	2 Endothelial	Cd47
	7.69449e-12	0.507445	0.129	0.067	1.31584e-07	2 Endothelial	Pxdc1
	1.30905e-11	0.771568	0.288	0.22	2.2386e-07	2 Endothelial	Rab5c
	1.4226e-11	0.721902	0.349	0.28	2.43279e-07	2 Endothelial	Kdm6b
	1.94595e-11	0.409748	0.108	0.053	3.32778e-07	2 Endothelial	Endod1
	2.14717e-11	0.73468	0.234	0.164	3.67188e-07	2 Endothelial	Mef2a
	4.92587e-11	0.714517	0.422	0.373	8.42373e-07	2 Endothelial	Zfand5
	5.17295e-11	0.582684	0.26	0.184	8.84627e-07	2 Endothelial	Gas6
	5.34616e-11	0.783494	0.289	0.222	9.14247e-07	2 Endothelial	Rbms1
	6.32655e-11	0.426658	0.125	0.068	1.0819e-06	2 Endothelial	Arl13b
	7.53408e-11	0.273385	0.126	0.065	1.2884e-06	2 Endothelial	Itih5
	8.17707e-11	0.407612	0.116	0.06	1.39836e-06	2 Endothelial	Ube2l6
	8.1875e-11	0.564442	0.181	0.113	1.40014e-06	2 Endothelial	Il4ra
	1.31817e-10	0.81022	0.32	0.25	2.25419e-06	2 Endothelial	Dusp1
	1.78656e-10	0.615191	0.284	0.203	3.0552e-06	2 Endothelial	Rell1
	2.76714e-10	0.633935	0.144	0.085	4.73208e-06	2 Endothelial	Smagp
	3.3992e-10	0.577843	0.16	0.098	5.81297e-06	2 Endothelial	Sh3bp5
	3.53852e-10	0.529334	0.191	0.125	6.05122e-06	2 Endothelial	Rbpms
	3.55877e-10	0.501766	0.407	0.329	6.08585e-06	2 Endothelial	App
	3.70293e-10	0.713799	0.401	0.354	6.33237e-06	2 Endothelial	Serinc3
	4.25076e-10	0.359003	0.104	0.052	7.26922e-06	2 Endothelial	Rgs16
	4.6106e-10	0.444693	0.131	0.074	7.88458e-06	2 Endothelial	Lmo2
	6.04688e-10	0.506245	0.168	0.106	1.03408e-05	2 Endothelial	Dst
	6.79269e-10	0.583148	0.423	0.361	1.16162e-05	2 Endothelial	Ier5
	8.03883e-10	0.590504	0.173	0.11	1.37472e-05	2 Endothelial	H2-M3
	9.17976e-10	0.674285	0.16	0.1	1.56983e-05	2 Endothelial	Irx3
	1.03893e-09	0.729503	0.232	0.17	1.77667e-05	2 Endothelial	Anxa7
	1.13008e-09	0.592325	0.363	0.295	1.93256e-05	2 Endothelial	Zfp36l1
	1.27638e-09	0.514136	0.184	0.121	2.18274e-05	2 Endothelial	Map7d1
	1.55451e-09	1.24343	0.105	0.056	2.65837e-05	2 Endothelial	Vcam1
	2.39816e-09	0.641673	0.179	0.119	4.10109e-05	2 Endothelial	Slc50a1
	2.75384e-09	0.797071	0.249	0.187	4.70934e-05	2 Endothelial	Bag3
	2.83036e-09	0.314133	0.116	0.063	4.84019e-05	2 Endothelial	Fli1
	2.86639e-09	0.720303	0.244	0.181	4.90182e-05	2 Endothelial	Casp4
	6.19582e-09	0.590256	0.434	0.4	0.000105955	2 Endothelial	Psme1
	7.32175e-09	0.55887	0.523	0.465	0.000125209	2 Endothelial	Cd24a
	9.17751e-09	0.527974	0.124	0.072	0.000156945	2 Endothelial	Cdc42ep3
	9.71537e-09	0.696133	0.392	0.354	0.000166143	2 Endothelial	Rac1
	9.74245e-09	0.500953	0.134	0.082	0.000166606	2 Endothelial	Ppp1r13b
	1.04894e-08	0.614945	0.215	0.155	0.000179379	2 Endothelial	N4bp1
	1.09395e-08	0.739475	0.258	0.202	0.000187076	2 Endothelial	Tor1aip1
	1.11441e-08	0.382016	0.123	0.071	0.000190576	2 Endothelial	Vamp5
	1.18135e-08	0.620833	0.193	0.13	0.000202022	2 Endothelial	Serpinb9
	1.27361e-08	0.640089	0.179	0.123	0.000217799	2 Endothelial	Flnb
	1.5124e-08	0.588286	0.252	0.189	0.000258636	2 Endothelial	Map4k4
	1.95545e-08	0.615933	0.234	0.178	0.000334401	2 Endothelial	Qk
	2.85526e-08	0.729113	0.348	0.307	0.000488278	2 Endothelial	Nhp2l1
	3.43843e-08	0.587742	0.194	0.139	0.000588006	2 Endothelial	Tmbim1
	3.92865e-08	0.462151	0.248	0.185	0.000671839	2 Endothelial	Nedd4
	4.7635e-08	0.38442	0.125	0.076	0.000814606	2 Endothelial	Nck1
	5.36758e-08	0.507419	0.121	0.073	0.00091791	2 Endothelial	Eif2ak2
	5.7175e-08	0.424376	0.111	0.064	0.00097775	2 Endothelial	Plekho1
	6.07109e-08	0.608773	0.218	0.162	0.00103822	2 Endothelial	Sh3bgrl
	7.64362e-08	0.544696	0.18	0.126	0.00130714	2 Endothelial	Zcchc6
	9.46984e-08	0.342255	0.108	0.062	0.00161944	2 Endothelial	Slc29a1
	9.99622e-08	0.627399	0.29	0.239	0.00170945	2 Endothelial	Mafk
	1.09555e-07	0.505099	0.119	0.073	0.0018735	2 Endothelial	Lipe
	1.09811e-07	0.351604	0.124	0.075	0.00187788	2 Endothelial	Mylip
	1.11882e-07	0.599603	0.245	0.191	0.0019133	2 Endothelial	Carhsp1
	1.92816e-07	0.551187	0.33	0.276	0.00329735	2 Endothelial	Actn4
	1.99737e-07	0.321815	0.387	0.319	0.0034157	2 Endothelial	Tmem176a
	2.30909e-07	0.710619	0.348	0.31	0.00394877	2 Endothelial	Tubb4b
	2.32286e-07	0.646462	0.252	0.202	0.00397233	2 Endothelial	Tmed5
	2.36178e-07	0.511836	0.204	0.149	0.00403887	2 Endothelial	Zyx
	2.75461e-07	0.536336	0.209	0.156	0.00471065	2 Endothelial	Znrf1
	2.81356e-07	0.410729	0.113	0.068	0.00481147	2 Endothelial	Rapgef1
	3.1302e-07	0.369322	0.108	0.064	0.00535295	2 Endothelial	St3gal1
	3.18006e-07	0.529699	0.149	0.1	0.00543823	2 Endothelial	Leprot
	3.20782e-07	0.445313	0.155	0.104	0.0054857	2 Endothelial	Cx3cl1
	3.3219e-07	0.676089	0.412	0.399	0.00568078	2 Endothelial	Fus
	3.96205e-07	0.35284	0.123	0.077	0.0067755	2 Endothelial	Rsu1
	4.92351e-07	0.646303	0.265	0.216	0.0084197	2 Endothelial	Tuba1b
	5.01051e-07	0.566877	0.174	0.124	0.00856846	2 Endothelial	Acot9
	5.25559e-07	0.623861	0.223	0.172	0.00898759	2 Endothelial	Cmip
	6.37795e-07	0.691306	0.262	0.218	0.0109069	2 Endothelial	Hif1a
	8.50551e-07	0.50994	0.164	0.116	0.0145453	2 Endothelial	Nckap1
	9.09931e-07	0.373915	0.12	0.077	0.0155607	2 Endothelial	Myo6
	1.01288e-06	0.352028	0.153	0.103	0.0173213	2 Endothelial	Csf1
	1.0965e-06	0.455717	0.129	0.085	0.0187512	2 Endothelial	N4bp3
	1.14366e-06	0.431888	0.174	0.123	0.0195577	2 Endothelial	Tspan12
	1.17117e-06	0.494819	0.163	0.116	0.0200282	2 Endothelial	Mapk6
	1.17206e-06	0.743112	0.272	0.229	0.0200435	2 Endothelial	Csrnp1
	1.19327e-06	0.612963	0.218	0.167	0.0204062	2 Endothelial	Ifnar2
	1.42461e-06	0.450809	0.16	0.112	0.0243622	2 Endothelial	Xiap
	1.60849e-06	0.453283	0.14	0.094	0.0275068	2 Endothelial	Arrdc4
	1.69825e-06	0.539518	0.173	0.126	0.0290417	2 Endothelial	Vamp3
	1.77116e-06	0.412123	0.136	0.092	0.0302886	2 Endothelial	Kctd10
	2.01794e-06	0.381331	0.145	0.096	0.0345087	2 Endothelial	Ccnd2
	2.1883e-06	0.491165	0.378	0.329	0.0374221	2 Endothelial	Crip1
	2.63625e-06	0.564549	0.398	0.381	0.0450826	2 Endothelial	Sh3glb1
	2.76013e-06	0.655842	0.287	0.247	0.047201	2 Endothelial	Rela
	2.80982e-06	0.578183	0.275	0.23	0.0480508	2 Endothelial	Pqlc1
	3.38183e-06	0.422941	0.128	0.084	0.0578327	2 Endothelial	Ephx1
	3.5389e-06	0.601287	0.31	0.268	0.0605188	2 Endothelial	Tpm4
	3.61606e-06	0.429466	0.133	0.087	0.0618382	2 Endothelial	Smco4
	3.97506e-06	0.296518	0.195	0.143	0.0679775	2 Endothelial	Itpkb
	4.05698e-06	0.502996	0.299	0.254	0.0693785	2 Endothelial	Itgb1
	4.1556e-06	0.606864	0.37	0.347	0.0710649	2 Endothelial	Dnajb6
	5.42072e-06	0.481777	0.372	0.331	0.0926997	2 Endothelial	Atox1
	5.6496e-06	0.351395	0.133	0.09	0.0966138	2 Endothelial	Nav2
	5.89854e-06	0.464374	0.191	0.145	0.100871	2 Endothelial	Foxo1
	6.92082e-06	0.363528	0.104	0.066	0.118353	2 Endothelial	Tbcc
	7.49257e-06	0.353096	0.223	0.169	0.12813	2 Endothelial	Irf8
	7.79054e-06	0.573529	0.2	0.158	0.133226	2 Endothelial	Nucb1
	7.93932e-06	0.539762	0.209	0.163	0.13577	2 Endothelial	Fosl2
	9.04794e-06	0.605322	0.143	0.102	0.154729	2 Endothelial	Sema3c
	9.39609e-06	0.369496	0.11	0.072	0.160682	2 Endothelial	Smad5
	1.06289e-05	0.288344	0.354	0.311	0.181765	2 Endothelial	Odc1
	1.10442e-05	0.368884	0.141	0.099	0.188867	2 Endothelial	Zswim6
	1.17325e-05	0.570528	0.164	0.122	0.200637	2 Endothelial	Rbm18
	1.18376e-05	0.456196	0.516	0.509	0.202434	2 Endothelial	Eif4a1
	1.32539e-05	0.540686	0.215	0.17	0.226656	2 Endothelial	Ralgds
	1.60091e-05	0.686179	0.407	0.393	0.273772	2 Endothelial	Sat1
	1.61809e-05	0.64081	0.298	0.266	0.27671	2 Endothelial	Chic2
	1.78933e-05	0.564304	0.196	0.154	0.305993	2 Endothelial	Plscr1
	2.00136e-05	0.417013	0.104	0.068	0.342252	2 Endothelial	Amotl2
	2.10181e-05	0.626463	0.31	0.279	0.359431	2 Endothelial	Mat2a
	2.20091e-05	0.48939	0.141	0.101	0.376377	2 Endothelial	Myd88
	2.64644e-05	0.506578	0.25	0.205	0.452567	2 Endothelial	Itga6
	2.75334e-05	0.424916	0.489	0.499	0.470849	2 Endothelial	Ube2d3
	2.75717e-05	0.379607	0.101	0.066	0.471503	2 Endothelial	Lifr
	2.89224e-05	0.644054	0.269	0.233	0.494602	2 Endothelial	Nop58
	3.09223e-05	0.513954	0.181	0.142	0.528802	2 Endothelial	Ccser2
	3.16382e-05	0.402736	0.11	0.074	0.541046	2 Endothelial	Dab2ip
	3.48596e-05	0.498902	0.484	0.462	0.596133	2 Endothelial	S100a10
	3.57734e-05	0.510955	0.468	0.476	0.61176	2 Endothelial	Atf4
	3.65306e-05	0.466938	0.403	0.377	0.62471	2 Endothelial	Tspo
	3.68037e-05	0.514162	0.393	0.35	0.62938	2 Endothelial	Fos
	3.79213e-05	0.411283	0.121	0.084	0.648493	2 Endothelial	Pfkl
	3.81431e-05	0.537061	0.239	0.202	0.652286	2 Endothelial	Nfe2l2
	3.88611e-05	0.372374	0.518	0.514	0.664564	2 Endothelial	Cfl1
	4.15643e-05	0.497564	0.12	0.084	0.710792	2 Endothelial	Tmem51
	5.14148e-05	0.604227	0.198	0.159	0.879244	2 Endothelial	Cyb5r3
	5.60716e-05	0.705641	0.288	0.264	0.958881	2 Endothelial	Elf1
	7.09303e-05	0.492312	0.138	0.101	1	2 Endothelial	Map4
	7.44983e-05	0.336097	0.123	0.085	1	2 Endothelial	Dhrs3
	7.59771e-05	0.433619	0.214	0.174	1	2 Endothelial	Nfkbiz
	7.60699e-05	0.263059	0.758	0.773	1	2 Endothelial	Hsp90ab1
	8.42639e-05	0.413596	0.13	0.094	1	2 Endothelial	Trim56
	8.98812e-05	0.393744	0.144	0.108	1	2 Endothelial	Yap1
	9.77029e-05	0.604043	0.237	0.205	1	2 Endothelial	Ogfr
	0.000106257	0.297443	0.209	0.163	1	2 Endothelial	Marcks
	0.0001158	0.354118	0.118	0.082	1	2 Endothelial	Pml
	0.00012101	0.328387	0.101	0.069	1	2 Endothelial	Tjp1
	0.000127709	0.524915	0.175	0.14	1	2 Endothelial	Sptan1
	0.000141167	0.468485	0.146	0.111	1	2 Endothelial	Hdac5
	0.000142177	0.643602	0.295	0.274	1	2 Endothelial	Spag9
	0.00015041	0.4908	0.128	0.093	1	2 Endothelial	Nsmce1
	0.000162212	0.55656	0.155	0.121	1	2 Endothelial	Ripk1
	0.000162657	0.535325	0.295	0.269	1	2 Endothelial	Wsb1
	0.000197994	0.492579	0.33	0.305	1	2 Endothelial	Psme2
	0.000255947	0.384596	0.133	0.1	1	2 Endothelial	Nbeal1
	0.000264672	0.57781	0.37	0.363	1	2 Endothelial	Top1
	0.00029093	0.38175	0.14	0.107	1	2 Endothelial	Cdc42bpb
	0.000293906	0.399328	0.161	0.128	1	2 Endothelial	Mllt4
	0.000307398	0.409934	0.148	0.113	1	2 Endothelial	Parp9
	0.000318262	0.434507	0.135	0.103	1	2 Endothelial	Taf7
	0.000334762	0.400238	0.118	0.085	1	2 Endothelial	Nmi
	0.000357207	0.550149	0.3	0.281	1	2 Endothelial	Sar1a
	0.000379782	0.598419	0.224	0.192	1	2 Endothelial	Ninj1
	0.000434648	0.570937	0.334	0.309	1	2 Endothelial	Zfp36
	0.000440571	0.378313	0.579	0.588	1	2 Endothelial	Hsp90aa1
	0.000447125	0.632284	0.164	0.128	1	2 Endothelial	Cyr61
	0.000498098	0.309948	0.124	0.092	1	2 Endothelial	Sav1
	0.000499995	0.358746	0.133	0.1	1	2 Endothelial	Sorbs2
	0.000610047	0.452568	0.14	0.109	1	2 Endothelial	Prdx4
	0.000636584	0.465233	0.168	0.138	1	2 Endothelial	Bach1
	0.000646954	0.51359	0.257	0.232	1	2 Endothelial	Nfat5
	0.000661089	0.474795	0.408	0.411	1	2 Endothelial	Gnb2
	0.000662882	0.462724	0.363	0.354	1	2 Endothelial	Sdcbp
	0.000672278	0.528061	0.282	0.262	1	2 Endothelial	Myh9
	0.000693205	0.257494	0.119	0.088	1	2 Endothelial	Tanc1
	0.000698636	0.385079	0.16	0.127	1	2 Endothelial	Pfkp
	0.000740694	0.473108	0.139	0.108	1	2 Endothelial	Hmg20b
	0.000742947	0.285713	0.108	0.078	1	2 Endothelial	Casp8
	0.000754864	0.323773	0.11	0.081	1	2 Endothelial	Abl2
	0.00104018	0.54825	0.205	0.176	1	2 Endothelial	Anp32a
	0.00111032	0.265324	0.594	0.621	1	2 Endothelial	Myl6
	0.00113262	0.516045	0.169	0.14	1	2 Endothelial	Slc39a1
	0.00116687	0.474807	0.239	0.215	1	2 Endothelial	Picalm
	0.00120032	0.528571	0.178	0.151	1	2 Endothelial	Cr1l
	0.00122865	0.413982	0.1	0.073	1	2 Endothelial	Aida
	0.00129135	0.349259	0.131	0.101	1	2 Endothelial	Gna11
	0.00152839	0.372079	0.14	0.109	1	2 Endothelial	Ddah2
	0.00157054	0.366541	0.109	0.081	1	2 Endothelial	Daxx
	0.00157612	0.483964	0.159	0.132	1	2 Endothelial	Pvr
	0.00160838	0.43389	0.16	0.132	1	2 Endothelial	Myo1c
	0.00169217	0.318106	0.12	0.092	1	2 Endothelial	Stat2
	0.00171198	0.51116	0.239	0.218	1	2 Endothelial	Hipk1
	0.00178967	0.553716	0.343	0.337	1	2 Endothelial	Raly
	0.00190977	0.561279	0.186	0.161	1	2 Endothelial	Tnip1
	0.00193129	0.604659	0.315	0.3	1	2 Endothelial	Dnajb1
	0.00194841	0.29113	0.13	0.101	1	2 Endothelial	Gm26532
	0.00218335	0.302117	0.355	0.329	1	2 Endothelial	Pim1
	0.0022513	0.424487	0.15	0.124	1	2 Endothelial	Nus1
	0.00254718	0.368334	0.181	0.152	1	2 Endothelial	Vcl
	0.00270042	0.606057	0.262	0.245	1	2 Endothelial	Tmem50a
	0.00280022	0.545994	0.294	0.282	1	2 Endothelial	Mapre1
	0.00283072	0.289983	0.1	0.075	1	2 Endothelial	Gas2l1
	0.00285088	0.493437	0.287	0.273	1	2 Endothelial	1810037I17Rik
	0.00290719	0.49665	0.287	0.272	1	2 Endothelial	Srsf7
	0.00295528	0.310358	0.14	0.111	1	2 Endothelial	Pitpnc1
	0.00322179	0.813032	0.191	0.167	1	2 Endothelial	Hsph1
	0.00330932	0.487889	0.35	0.35	1	2 Endothelial	Arf4
	0.00335873	0.402983	0.144	0.118	1	2 Endothelial	Lgals3bp
	0.00362638	0.686014	0.375	0.389	1	2 Endothelial	Bsg
	0.00382645	0.414711	0.17	0.145	1	2 Endothelial	Npdc1
	0.00391278	0.415947	0.159	0.133	1	2 Endothelial	Samd4b
	0.00405887	0.331836	0.212	0.187	1	2 Endothelial	Mprip
	0.00427985	0.384709	0.165	0.139	1	2 Endothelial	Dlgap4
	0.0045855	0.412808	0.154	0.129	1	2 Endothelial	Myo10
	0.00557385	0.329266	0.159	0.128	1	2 Endothelial	H2-DMa
	0.0055824	0.544796	0.32	0.31	1	2 Endothelial	Ppp1r15a
	0.00583036	0.266244	0.128	0.103	1	2 Endothelial	Cyth3
	0.00634993	0.520063	0.188	0.166	1	2 Endothelial	Irf2bpl
	0.00745991	0.415569	0.121	0.098	1	2 Endothelial	Svbp
	0.00756629	0.289134	0.144	0.118	1	2 Endothelial	Oasl2
	0.00764193	0.469601	0.161	0.141	1	2 Endothelial	Mlec
	0.00785898	0.520791	0.284	0.267	1	2 Endothelial	Arl6ip5
	0.00812394	0.303833	0.487	0.498	1	2 Endothelial	Pnrc1
	0.00857751	0.25494	0.179	0.154	1	2 Endothelial	Ski
	0.00913143	0.351527	0.104	0.082	1	2 Endothelial	Ercc1
	0.00941642	0.401946	0.138	0.116	1	2 Endothelial	Bcl3
	0.0096255	0.291815	0.131	0.106	1	2 Endothelial	Orai1
	0	3.42615	0.616	0.062	0	3 Intercalated	Hp
	0	2.55777	0.521	0.035	0	3 Intercalated	Gjb2
	0	2.55018	0.479	0.025	0	3 Intercalated	Esp4
	0	1.68288	0.393	0.007	0	3 Intercalated	Slc13a2
	0	1.50096	0.399	0.022	0	3 Intercalated	Ano1
	0	1.44758	0.383	0.026	0	3 Intercalated	Barx2
	0	1.20138	0.315	0.007	0	3 Intercalated	Clic6
	0	1.05373	0.235	0.007	0	3 Intercalated	Slc34a2
	0	1.00767	0.271	0.006	0	3 Intercalated	Gfra3
	0	0.833603	0.242	0.009	0	3 Intercalated	Aox3
	3.08935e-299	1.22566	0.348	0.026	5.28309e-295	3 Intercalated	Aldoc
	1.72992e-286	0.824856	0.251	0.011	2.95834e-282	3 Intercalated	Enpp3
	1.94238e-269	4.3677	0.942	0.471	3.32167e-265	3 Intercalated	Wfdc18
	2.76887e-253	1.23845	0.342	0.031	4.73505e-249	3 Intercalated	Elf5
	1.1272e-245	1.09676	0.279	0.02	1.92762e-241	3 Intercalated	Nkd2
	1.05758e-221	0.706328	0.213	0.011	1.80857e-217	3 Intercalated	Pir
	1.00501e-220	0.579783	0.164	0.005	1.71867e-216	3 Intercalated	Slco1a5
	1.67967e-219	0.482459	0.131	0.002	2.87241e-215	3 Intercalated	Gabrp
	7.60669e-218	0.714899	0.219	0.012	1.30082e-213	3 Intercalated	Ntrk3
	2.60633e-215	0.572469	0.193	0.009	4.45709e-211	3 Intercalated	Fbp1
	1.38993e-212	0.711822	0.151	0.004	2.37691e-208	3 Intercalated	Btn1a1
	7.81085e-210	0.860163	0.31	0.031	1.33573e-205	3 Intercalated	Pdzk1ip1
	5.71253e-206	2.03399	0.557	0.118	9.769e-202	3 Intercalated	Cyp2f2
	3.93213e-200	0.767032	0.26	0.022	6.72433e-196	3 Intercalated	Slc5a8
	5.1264e-193	0.3717	0.122	0.002	8.76665e-189	3 Intercalated	Pitpnm3
	6.05989e-189	1.09551	0.315	0.037	1.0363e-184	3 Intercalated	Kit
	4.13446e-183	0.71891	0.253	0.023	7.07033e-179	3 Intercalated	Acot1
	1.07086e-179	0.577227	0.208	0.014	1.83128e-175	3 Intercalated	Il34
	1.17653e-179	1.76429	0.658	0.191	2.01198e-175	3 Intercalated	Fxyd3
	8.76356e-177	0.401106	0.126	0.003	1.49866e-172	3 Intercalated	Adamtsl3
	1.01303e-170	0.345191	0.1	0.001	1.73238e-166	3 Intercalated	Slc28a3
	1.39874e-168	0.707787	0.226	0.02	2.39199e-164	3 Intercalated	Dclk1
	7.24829e-164	1.2699	0.359	0.056	1.23953e-159	3 Intercalated	Ccnd1
	7.9177e-164	0.317984	0.128	0.004	1.35401e-159	3 Intercalated	Atp10b
	1.43209e-161	1.77102	0.632	0.197	2.44902e-157	3 Intercalated	Ehf
	1.38402e-158	2.0238	0.39	0.067	2.36682e-154	3 Intercalated	Cryab
	3.92128e-151	1.68663	0.457	0.101	6.70577e-147	3 Intercalated	Car2
	1.39763e-150	0.463328	0.16	0.01	2.39008e-146	3 Intercalated	Wnt5b
	6.47624e-150	0.888214	0.322	0.048	1.1075e-145	3 Intercalated	4833423E24Rik
	1.19569e-147	0.971068	0.373	0.068	2.04476e-143	3 Intercalated	Ptprf
	8.87861e-146	0.414184	0.133	0.006	1.51833e-141	3 Intercalated	Bst1
	1.75786e-144	0.589633	0.206	0.019	3.00612e-140	3 Intercalated	Epha5
	3.11737e-143	0.777556	0.29	0.04	5.33102e-139	3 Intercalated	Kcnma1
	4.70347e-143	0.800304	0.246	0.029	8.04341e-139	3 Intercalated	Gm16136
	1.36284e-141	1.22111	0.448	0.102	2.33059e-137	3 Intercalated	Palmd
	4.11283e-141	2.16033	0.738	0.331	7.03335e-137	3 Intercalated	Tmem176b
	2.67926e-136	0.556166	0.169	0.013	4.5818e-132	3 Intercalated	Gsta3
	6.41913e-136	0.41545	0.168	0.013	1.09774e-131	3 Intercalated	Plppr4
	1.55598e-135	0.706598	0.22	0.024	2.66087e-131	3 Intercalated	Ank
	1.86277e-135	0.409229	0.118	0.005	3.18553e-131	3 Intercalated	Adamts15
	1.74253e-134	2.07973	0.705	0.304	2.9799e-130	3 Intercalated	Tmem176a
	4.16881e-132	1.20621	0.419	0.097	7.12908e-128	3 Intercalated	Atp11a
	6.28477e-131	1.88565	0.729	0.316	1.07476e-126	3 Intercalated	Phlda1
	2.65029e-129	1.00639	0.355	0.069	4.53226e-125	3 Intercalated	Lrrc26
	5.86554e-129	0.97471	0.339	0.064	1.00307e-124	3 Intercalated	Cgn
	1.09406e-128	0.918365	0.29	0.046	1.87094e-124	3 Intercalated	Net1
	4.9861e-128	0.93649	0.361	0.072	8.52674e-124	3 Intercalated	Mme
	6.52789e-127	0.812007	0.304	0.05	1.11633e-122	3 Intercalated	Paqr6
	5.18583e-125	1.62144	0.543	0.161	8.86828e-121	3 Intercalated	Sox9
	8.23246e-124	0.919231	0.277	0.044	1.40783e-119	3 Intercalated	Clmn
	3.15505e-123	0.970934	0.319	0.059	5.39545e-119	3 Intercalated	Ceacam2
	2.03362e-122	0.253944	0.109	0.005	3.47769e-118	3 Intercalated	Slc5a1
	1.87191e-121	1.11611	0.392	0.089	3.20115e-117	3 Intercalated	Acsf2
	2.76146e-121	0.554499	0.224	0.029	4.72238e-117	3 Intercalated	Shank2
	4.30261e-121	1.13482	0.341	0.068	7.35789e-117	3 Intercalated	Car12
	2.16151e-120	1.18458	0.472	0.131	3.69639e-116	3 Intercalated	Pbx1
	1.444e-118	0.974866	0.355	0.075	2.46939e-114	3 Intercalated	0610040J01Rik
	4.48347e-118	1.11279	0.541	0.156	7.66719e-114	3 Intercalated	Ctsh
	5.44726e-118	1.19977	0.239	0.033	9.31536e-114	3 Intercalated	Lcn2
	1.24471e-117	1.56912	0.765	0.36	2.12858e-113	3 Intercalated	Epcam
	1.46682e-117	0.658078	0.251	0.038	2.50842e-113	3 Intercalated	Ppp1r9a
	1.03967e-116	0.478621	0.16	0.014	1.77794e-112	3 Intercalated	Tmem18
	1.87304e-116	0.559538	0.202	0.024	3.20308e-112	3 Intercalated	Me1
	4.38348e-116	2.08388	0.909	0.586	7.49619e-112	3 Intercalated	Krt8
	1.45978e-115	0.54359	0.22	0.029	2.49637e-111	3 Intercalated	Myo5c
	2.35419e-115	0.642432	0.255	0.038	4.0259e-111	3 Intercalated	Gstt1
	1.51531e-113	0.53806	0.18	0.019	2.59132e-109	3 Intercalated	Pvrl4
	5.99274e-113	0.602912	0.228	0.031	1.02482e-108	3 Intercalated	Tspan7
	1.33574e-112	1.31195	0.59	0.199	2.28425e-108	3 Intercalated	Cdh1
	1.9598e-112	0.358664	0.137	0.01	3.35145e-108	3 Intercalated	Ephb6
	8.13439e-112	0.703406	0.257	0.041	1.39106e-107	3 Intercalated	Tnk1
	1.87637e-109	0.585545	0.199	0.024	3.20879e-105	3 Intercalated	Fam234b
	3.36896e-109	0.89341	0.373	0.087	5.76126e-105	3 Intercalated	Sorbs2
	5.82772e-108	1.66465	0.654	0.288	9.96598e-104	3 Intercalated	Glul
	9.83592e-108	0.349201	0.173	0.018	1.68204e-103	3 Intercalated	Cryl1
	1.53283e-106	0.462421	0.171	0.018	2.62129e-102	3 Intercalated	Fut9
	2.43383e-106	0.702146	0.251	0.041	4.16209e-102	3 Intercalated	Rdh10
	3.09552e-106	1.93508	0.934	0.733	5.29365e-102	3 Intercalated	Krt18
	4.11877e-106	1.25646	0.574	0.197	7.04352e-102	3 Intercalated	Cldn3
	4.81357e-105	0.495842	0.177	0.02	8.23168e-101	3 Intercalated	Boc
	1.41322e-104	1.80874	0.692	0.33	2.41674e-100	3 Intercalated	Sdc4
	5.39491e-104	0.807761	0.337	0.075	9.22583e-100	3 Intercalated	Wwc1
	9.15713e-104	0.74074	0.301	0.06	1.56596e-99	3 Intercalated	Klc3
	1.79363e-102	0.98779	0.388	0.099	3.06728e-98	3 Intercalated	Pitpnc1
	5.6762e-102	0.835673	0.341	0.074	9.70687e-98	3 Intercalated	Ncald
	5.74513e-102	0.757409	0.253	0.044	9.82475e-98	3 Intercalated	Rhov
	5.10507e-101	0.271835	0.102	0.006	8.73018e-97	3 Intercalated	1810010H24Rik
	7.04078e-101	0.874911	0.366	0.09	1.20404e-96	3 Intercalated	Gmds
	1.32091e-100	0.667682	0.204	0.028	2.2589e-96	3 Intercalated	Atp6v1b1
	2.39551e-100	0.74309	0.26	0.046	4.09656e-96	3 Intercalated	Endod1
	8.52853e-100	0.465525	0.184	0.023	1.45846e-95	3 Intercalated	Arhgap44
	1.15941e-99	0.488068	0.182	0.022	1.98271e-95	3 Intercalated	Spns2
	1.7192e-99	0.992231	0.377	0.095	2.94001e-95	3 Intercalated	Pglyrp1
	3.82187e-99	0.819109	0.275	0.053	6.53577e-95	3 Intercalated	Meis1
	7.87865e-99	1.90654	0.505	0.167	1.34733e-94	3 Intercalated	Clu
	7.96027e-99	0.383075	0.197	0.026	1.36129e-94	3 Intercalated	Dpp4
	2.86454e-98	1.04683	0.592	0.207	4.89865e-94	3 Intercalated	Slc12a2
	1.2811e-96	1.04039	0.372	0.097	2.19081e-92	3 Intercalated	Meis2
	1.84814e-96	1.33906	0.738	0.4	3.1605e-92	3 Intercalated	Taldo1
	6.97611e-96	0.527686	0.26	0.046	1.19298e-91	3 Intercalated	Rhoj
	1.52702e-95	0.792349	0.306	0.068	2.61135e-91	3 Intercalated	Erbb3
	2.87167e-93	0.98808	0.964	0.852	4.91085e-89	3 Intercalated	H2-K1
	3.76881e-93	1.10114	0.439	0.134	6.44505e-89	3 Intercalated	Runx1
	7.05851e-93	0.917912	0.313	0.072	1.20708e-88	3 Intercalated	Mlph
	2.41422e-92	0.453077	0.206	0.031	4.12856e-88	3 Intercalated	Tspan33
	1.21967e-91	0.263305	0.113	0.009	2.08576e-87	3 Intercalated	Gpc6
	1.25444e-90	0.783656	0.321	0.075	2.14521e-86	3 Intercalated	Ephx1
	1.07266e-89	0.596236	0.231	0.041	1.83435e-85	3 Intercalated	Tspan17
	1.81234e-88	0.685605	0.321	0.075	3.09928e-84	3 Intercalated	Gstm2
	3.16293e-88	1.21834	0.692	0.336	5.40893e-84	3 Intercalated	Spint2
	1.22072e-87	1.04236	0.479	0.155	2.08756e-83	3 Intercalated	1810011O10Rik
	1.06503e-86	1.05275	0.273	0.059	1.82131e-82	3 Intercalated	Foxc1
	3.93223e-86	0.37585	0.171	0.023	6.72451e-82	3 Intercalated	Itgb8
	8.75597e-86	0.399862	0.158	0.02	1.49736e-81	3 Intercalated	Vipr1
	5.26119e-85	0.656007	0.308	0.072	8.99716e-81	3 Intercalated	Phgdh
	5.42859e-85	0.38746	0.131	0.013	9.28343e-81	3 Intercalated	Adcy9
	9.92105e-85	0.6317	0.237	0.045	1.6966e-80	3 Intercalated	Man2a1
	2.24892e-84	0.438511	0.171	0.023	3.84589e-80	3 Intercalated	Homer2
	9.23889e-84	0.577035	0.286	0.065	1.57994e-79	3 Intercalated	Nipal2
	1.04745e-83	0.395686	0.184	0.027	1.79124e-79	3 Intercalated	Cdk14
	3.15056e-83	0.93355	0.293	0.068	5.38778e-79	3 Intercalated	Alas1
	3.25205e-83	0.272304	0.118	0.011	5.56133e-79	3 Intercalated	Celsr2
	4.23076e-83	0.905726	0.424	0.138	7.23502e-79	3 Intercalated	Auts2
	5.14635e-83	0.86489	0.29	0.068	8.80077e-79	3 Intercalated	Ceacam1
	1.18045e-82	0.422835	0.16	0.021	2.01868e-78	3 Intercalated	Gdpd5
	2.69817e-81	0.6426	0.282	0.063	4.61414e-77	3 Intercalated	Vamp5
	4.17983e-81	0.732803	0.306	0.076	7.14792e-77	3 Intercalated	Slc44a1
	5.96957e-80	0.95821	0.313	0.079	1.02086e-75	3 Intercalated	Cbr2
	9.72505e-80	0.302881	0.126	0.013	1.66308e-75	3 Intercalated	Gprc5b
	3.33087e-79	0.850438	0.346	0.095	5.69612e-75	3 Intercalated	Cx3cl1
	6.0985e-79	0.421345	0.197	0.033	1.0429e-74	3 Intercalated	Tom1l1
	4.41671e-78	0.537165	0.251	0.054	7.55301e-74	3 Intercalated	Chmp4c
	4.7111e-78	0.875289	0.317	0.084	8.05645e-74	3 Intercalated	Actn1
	1.07677e-77	1.25287	0.288	0.071	1.84138e-73	3 Intercalated	Edn1
	5.52317e-77	0.641386	0.248	0.054	9.44517e-73	3 Intercalated	Tcf7l2
	1.41799e-76	0.52681	0.208	0.038	2.4249e-72	3 Intercalated	Nbea
	1.7156e-76	0.47352	0.206	0.037	2.93385e-72	3 Intercalated	Gpc4
	3.22447e-76	0.793356	0.304	0.079	5.51417e-72	3 Intercalated	Gk
	6.25522e-76	0.614236	0.244	0.052	1.0697e-71	3 Intercalated	Hid1
	6.67143e-76	1.58178	0.723	0.398	1.14088e-71	3 Intercalated	Bglap3
	7.86179e-76	1.15615	0.63	0.287	1.34444e-71	3 Intercalated	Cxcl17
	1.4028e-75	0.90245	0.492	0.185	2.39893e-71	3 Intercalated	Nfib
	2.59063e-75	1.20909	0.461	0.164	4.43024e-71	3 Intercalated	Krt23
	3.71307e-75	0.401405	0.169	0.026	6.34973e-71	3 Intercalated	Il17re
	7.94489e-75	0.379235	0.171	0.027	1.35866e-70	3 Intercalated	Mansc1
	1.14132e-74	1.39324	0.592	0.284	1.95177e-70	3 Intercalated	Zfp36l1
	2.64816e-74	0.998317	0.463	0.174	4.52862e-70	3 Intercalated	Nfix
	3.72128e-74	0.906685	0.497	0.185	6.36376e-70	3 Intercalated	Cracr2b
	8.83393e-74	0.523464	0.204	0.038	1.51069e-69	3 Intercalated	Map2
	1.3449e-73	1.01039	0.401	0.134	2.29991e-69	3 Intercalated	Efna1
	1.52027e-73	1.61931	0.603	0.285	2.59981e-69	3 Intercalated	Egr1
	1.67237e-73	0.286382	0.113	0.011	2.85992e-69	3 Intercalated	Ldlrad3
	3.65044e-73	0.972832	0.495	0.192	6.24262e-69	3 Intercalated	Clstn1
	9.01947e-73	0.623045	0.282	0.071	1.54242e-68	3 Intercalated	Epb41l4b
	1.26049e-72	0.605133	0.31	0.082	2.15557e-68	3 Intercalated	Adh1
	5.84841e-72	0.743087	0.322	0.091	1.00014e-67	3 Intercalated	Zfhx3
	9.05053e-72	1.07264	0.709	0.369	1.54773e-67	3 Intercalated	Atp1b1
	3.33622e-71	0.930606	0.335	0.098	5.70527e-67	3 Intercalated	Lima1
	5.64594e-71	0.268066	0.151	0.021	9.65513e-67	3 Intercalated	Stc1
	9.46688e-71	0.498416	0.193	0.035	1.61893e-66	3 Intercalated	9130008F23Rik
	1.52507e-70	1.3742	0.577	0.278	2.60803e-66	3 Intercalated	Clec2d
	3.27412e-70	0.61044	0.189	0.034	5.59907e-66	3 Intercalated	Fam13a
	3.2916e-70	0.493306	0.18	0.031	5.62896e-66	3 Intercalated	Cyp2d22
	1.92761e-69	0.510149	0.273	0.066	3.2964e-65	3 Intercalated	Phf11d
	3.8115e-69	0.914894	0.421	0.15	6.51805e-65	3 Intercalated	Pdgfa
	4.67209e-69	1.00339	0.417	0.15	7.98974e-65	3 Intercalated	Mfge8
	5.52544e-69	0.718431	0.302	0.084	9.44906e-65	3 Intercalated	Pkp2
	1.17593e-68	0.62556	0.286	0.075	2.01096e-64	3 Intercalated	Arrdc1
	1.93742e-68	0.817431	0.344	0.108	3.31318e-64	3 Intercalated	Ddr1
	2.36091e-68	0.839566	0.435	0.156	4.0374e-64	3 Intercalated	St14
	3.52846e-68	0.436616	0.191	0.035	6.03401e-64	3 Intercalated	Hopx
	4.15978e-68	0.379204	0.162	0.026	7.11363e-64	3 Intercalated	Tcaf2
	1.08386e-67	0.804933	0.339	0.104	1.85351e-63	3 Intercalated	Prss8
	1.42313e-67	0.925143	0.47	0.182	2.43369e-63	3 Intercalated	Chpt1
	1.80228e-67	0.328377	0.12	0.014	3.08208e-63	3 Intercalated	Tmtc4
	2.53036e-67	0.639418	0.319	0.092	4.32717e-63	3 Intercalated	Lsr
	2.58384e-67	1.03182	0.492	0.191	4.41863e-63	3 Intercalated	Cldn7
	4.16228e-67	0.641994	0.226	0.049	7.11791e-63	3 Intercalated	Pdlim3
	9.64125e-67	1.25317	0.679	0.364	1.64875e-62	3 Intercalated	Neat1
	1.00694e-66	0.689429	0.282	0.077	1.72197e-62	3 Intercalated	Prkci
	1.02882e-66	0.814192	0.428	0.154	1.75938e-62	3 Intercalated	Dsp
	1.8319e-66	1.07985	0.404	0.142	3.13273e-62	3 Intercalated	Foxq1
	2.0428e-66	0.385601	0.129	0.017	3.49339e-62	3 Intercalated	Pcx
	2.08611e-66	0.722713	0.286	0.078	3.56745e-62	3 Intercalated	Slmap
	2.21007e-66	0.804505	0.366	0.118	3.77944e-62	3 Intercalated	Ces1d
	2.88597e-66	1.41388	0.59	0.296	4.9353e-62	3 Intercalated	Zfp36
	3.73736e-66	0.491324	0.182	0.034	6.39126e-62	3 Intercalated	Sulf2
	1.16258e-65	0.62855	0.268	0.07	1.98812e-61	3 Intercalated	Myo6
	3.57539e-65	0.306572	0.109	0.012	6.11428e-61	3 Intercalated	Tslp
	4.14196e-65	0.502657	0.224	0.051	7.08316e-61	3 Intercalated	Sestd1
	1.12162e-64	0.455841	0.197	0.04	1.91808e-60	3 Intercalated	Magi3
	1.26111e-64	0.604522	0.31	0.09	2.15662e-60	3 Intercalated	Abhd14b
	1.93865e-64	1.39521	0.596	0.283	3.31529e-60	3 Intercalated	Hspa1b
	2.98051e-64	0.555063	0.228	0.053	5.09696e-60	3 Intercalated	Ctdspl
	3.2757e-64	0.379457	0.149	0.024	5.60178e-60	3 Intercalated	Grhl2
	1.27851e-63	0.672692	0.284	0.079	2.18638e-59	3 Intercalated	Dag1
	1.50262e-63	0.585347	0.304	0.088	2.56963e-59	3 Intercalated	Eps8l2
	1.59664e-63	0.651673	0.315	0.093	2.73041e-59	3 Intercalated	Acaa2
	1.65632e-63	1.45365	0.707	0.382	2.83247e-59	3 Intercalated	Anxa1
	1.8357e-63	0.720502	0.115	0.014	3.13923e-59	3 Intercalated	Esp18
	1.86722e-63	0.662736	0.286	0.079	3.19313e-59	3 Intercalated	Tanc1
	3.58595e-63	0.804179	0.913	0.737	6.13233e-59	3 Intercalated	H2-D1
	7.53841e-63	0.618844	0.215	0.048	1.28914e-58	3 Intercalated	Cldn8
	1.37238e-62	1.04978	0.568	0.267	2.3469e-58	3 Intercalated	Cebpb
	6.19166e-62	0.630103	0.293	0.084	1.05884e-57	3 Intercalated	Pitx1
	7.79135e-62	1.52861	0.63	0.316	1.3324e-57	3 Intercalated	Hspa1a
	1.05487e-61	0.577829	0.257	0.067	1.80394e-57	3 Intercalated	Pde4d
	1.33594e-61	0.779814	0.375	0.132	2.28458e-57	3 Intercalated	Msi2
	1.71533e-61	0.672631	0.332	0.1	2.93339e-57	3 Intercalated	Cxadr
	2.89661e-61	0.80214	0.399	0.147	4.95349e-57	3 Intercalated	Sorl1
	4.89217e-61	0.767679	0.435	0.168	8.3661e-57	3 Intercalated	F11r
	5.6225e-61	1.37995	0.687	0.408	9.61504e-57	3 Intercalated	Btg2
	6.89119e-61	0.571398	0.262	0.071	1.17846e-56	3 Intercalated	Nrbp2
	1.16235e-60	0.892806	0.392	0.141	1.98774e-56	3 Intercalated	Spint1
	1.23261e-60	0.270803	0.102	0.011	2.10789e-56	3 Intercalated	Kifc3
	2.03981e-60	0.735308	0.326	0.103	3.48827e-56	3 Intercalated	Nfia
	9.78645e-60	0.394424	0.219	0.051	1.67358e-55	3 Intercalated	Echdc2
	1.07021e-59	0.332575	0.2	0.043	1.83016e-55	3 Intercalated	Cdc42ep5
	1.94774e-59	0.61511	0.333	0.108	3.33083e-55	3 Intercalated	Casz1
	6.03675e-59	0.329293	0.182	0.037	1.03235e-54	3 Intercalated	Mcc
	7.25339e-59	0.981086	0.668	0.373	1.2404e-54	3 Intercalated	H2-Q6
	1.17513e-58	0.495114	0.22	0.053	2.00959e-54	3 Intercalated	Tmem30b
	1.29512e-58	0.251756	0.109	0.014	2.21479e-54	3 Intercalated	Notch3
	1.41177e-58	0.537677	0.246	0.063	2.41426e-54	3 Intercalated	Gcnt2
	1.44919e-58	0.930463	0.443	0.184	2.47826e-54	3 Intercalated	Map3k1
	1.63084e-58	0.604065	0.233	0.059	2.7889e-54	3 Intercalated	Abcc1
	1.68418e-58	0.547124	0.339	0.109	2.88011e-54	3 Intercalated	Smim22
	2.65664e-58	1.06446	0.672	0.38	4.54312e-54	3 Intercalated	S100a11
	2.77988e-58	0.277561	0.138	0.022	4.75388e-54	3 Intercalated	Prkar2b
	4.45127e-58	0.764973	0.49	0.202	7.61212e-54	3 Intercalated	Crip2
	5.68916e-58	0.538076	0.255	0.069	9.72904e-54	3 Intercalated	Tmc4
	5.80183e-58	0.374787	0.235	0.058	9.92172e-54	3 Intercalated	Uaca
	6.47005e-58	0.569763	0.275	0.078	1.10644e-53	3 Intercalated	Itgb4
	2.18834e-57	0.889965	0.439	0.182	3.74229e-53	3 Intercalated	Cpd
	2.71319e-57	0.819512	0.461	0.192	4.63983e-53	3 Intercalated	Ctnna1
	7.06321e-57	0.564583	0.209	0.049	1.20788e-52	3 Intercalated	Wnk2
	7.65981e-57	0.963577	0.727	0.455	1.3099e-52	3 Intercalated	Cd24a
	1.23017e-56	0.896865	0.29	0.085	2.10371e-52	3 Intercalated	Cxcl1
	1.48218e-56	0.989407	0.732	0.475	2.53467e-52	3 Intercalated	H2-Q7
	3.10383e-56	0.418228	0.162	0.031	5.30785e-52	3 Intercalated	Pof1b
	4.44665e-56	0.337234	0.149	0.027	7.60422e-52	3 Intercalated	2010300C02Rik
	4.96486e-56	0.707678	0.341	0.116	8.49041e-52	3 Intercalated	Stk39
	7.2031e-56	0.715408	0.157	0.029	1.2318e-51	3 Intercalated	Tac1
	8.12919e-56	1.23762	0.412	0.161	1.39017e-51	3 Intercalated	Csrp1
	9.79835e-56	0.687899	0.31	0.1	1.67562e-51	3 Intercalated	Prdx4
	1.39204e-55	0.490608	0.191	0.043	2.38053e-51	3 Intercalated	Adck5
	1.59011e-55	0.349525	0.173	0.035	2.71925e-51	3 Intercalated	Nrtn
	1.88649e-55	0.27168	0.135	0.022	3.22609e-51	3 Intercalated	Mxra7
	2.09544e-55	0.414729	0.148	0.027	3.58341e-51	3 Intercalated	Efna5
	3.82489e-55	0.426864	0.204	0.048	6.54094e-51	3 Intercalated	Sort1
	5.12108e-55	0.794635	0.457	0.19	8.75757e-51	3 Intercalated	Jup
	1.02493e-54	0.458067	0.211	0.051	1.75274e-50	3 Intercalated	H6pd
	1.99068e-54	0.531429	0.244	0.067	3.40427e-50	3 Intercalated	Lipe
	3.35542e-54	1.2844	0.714	0.418	5.73811e-50	3 Intercalated	Jun
	3.46829e-54	0.648854	0.352	0.128	5.93113e-50	3 Intercalated	Etv6
	1.53461e-53	0.571303	0.366	0.135	2.62433e-49	3 Intercalated	Npdc1
	3.15065e-53	0.358161	0.206	0.049	5.38792e-49	3 Intercalated	Hivep3
	3.43387e-53	1.63396	0.612	0.339	5.87226e-49	3 Intercalated	Fos
	5.09493e-53	0.456536	0.224	0.059	8.71285e-49	3 Intercalated	Gab1
	8.41798e-53	0.769136	0.375	0.145	1.43956e-48	3 Intercalated	Txndc5
	1.32116e-52	0.642568	0.335	0.119	2.25932e-48	3 Intercalated	Mllt4
	1.93513e-52	0.323652	0.14	0.025	3.30926e-48	3 Intercalated	Celsr1
	8.09635e-52	0.515599	0.288	0.092	1.38456e-47	3 Intercalated	Mfsd1
	1.08706e-51	0.678559	0.315	0.105	1.85898e-47	3 Intercalated	Anxa3
	1.83428e-51	0.673761	0.308	0.105	3.13681e-47	3 Intercalated	Sft2d2
	2.40933e-51	0.536379	0.233	0.063	4.12019e-47	3 Intercalated	Mllt3
	4.52111e-51	0.834817	0.326	0.118	7.73156e-47	3 Intercalated	Clcn3
	7.92256e-51	0.860887	0.57	0.301	1.35484e-46	3 Intercalated	Tapbp
	1.20271e-50	0.402421	0.22	0.057	2.05675e-46	3 Intercalated	Hmgn3
	1.46478e-50	0.462038	0.177	0.04	2.50493e-46	3 Intercalated	Usp43
	1.62694e-50	0.805732	0.375	0.144	2.78223e-46	3 Intercalated	Dsg2
	2.13204e-50	0.647493	0.408	0.162	3.646e-46	3 Intercalated	Plcb4
	7.1393e-50	0.546467	0.237	0.069	1.22089e-45	3 Intercalated	Mpzl3
	7.67613e-50	0.775188	0.406	0.162	1.31269e-45	3 Intercalated	Cited4
	9.86166e-50	0.500499	0.244	0.071	1.68644e-45	3 Intercalated	Appl2
	1.1788e-49	1.31572	0.479	0.228	2.01587e-45	3 Intercalated	Efhd2
	1.49894e-49	0.629113	0.341	0.125	2.56334e-45	3 Intercalated	Alcam
	2.81245e-49	0.555225	0.24	0.07	4.80958e-45	3 Intercalated	Agap1
	3.09659e-49	0.408206	0.195	0.048	5.29548e-45	3 Intercalated	Syne4
	4.19731e-49	0.435954	0.286	0.09	7.17783e-45	3 Intercalated	Tbc1d4
	5.05778e-49	0.742521	0.284	0.093	8.64931e-45	3 Intercalated	Tuft1
	5.56198e-49	0.90769	0.452	0.196	9.51155e-45	3 Intercalated	Hes1
	5.66276e-49	0.441254	0.257	0.077	9.68389e-45	3 Intercalated	Stap2
	8.06732e-49	0.670554	0.348	0.133	1.37959e-44	3 Intercalated	Pigt
	1.03561e-48	0.503392	0.279	0.09	1.77099e-44	3 Intercalated	Hebp1
	1.46123e-48	0.394375	0.24	0.07	2.49884e-44	3 Intercalated	Ildr1
	1.66805e-48	0.434165	0.189	0.046	2.85253e-44	3 Intercalated	Cdk19
	1.80418e-48	0.645257	0.47	0.202	3.08532e-44	3 Intercalated	Rhou
	2.38535e-48	0.443695	0.268	0.085	4.07918e-44	3 Intercalated	Cpne3
	2.63979e-48	0.704898	0.295	0.101	4.51431e-44	3 Intercalated	Rab11fip1
	6.29437e-48	0.709347	0.328	0.12	1.0764e-43	3 Intercalated	Sun2
	1.08681e-47	0.360394	0.144	0.029	1.85855e-43	3 Intercalated	Ppl
	1.17947e-47	0.509185	0.18	0.043	2.01701e-43	3 Intercalated	Six1
	1.66069e-47	0.914787	0.322	0.12	2.83995e-43	3 Intercalated	Srf
	2.552e-47	0.268748	0.117	0.019	4.36417e-43	3 Intercalated	Igsf5
	2.70169e-47	0.584846	0.284	0.094	4.62015e-43	3 Intercalated	Mgst1
	3.93321e-47	0.270658	0.129	0.023	6.72619e-43	3 Intercalated	Sh3yl1
	4.20042e-47	0.664684	0.262	0.083	7.18314e-43	3 Intercalated	Hcar2
	6.72063e-47	0.732368	0.359	0.141	1.14929e-42	3 Intercalated	Cish
	8.97503e-47	0.536245	0.315	0.113	1.53482e-42	3 Intercalated	Trim2
	2.12335e-46	0.381844	0.177	0.042	3.63113e-42	3 Intercalated	Agrn
	3.23002e-46	0.303568	0.133	0.025	5.52366e-42	3 Intercalated	Itpripl1
	3.7629e-46	0.340937	0.138	0.027	6.43494e-42	3 Intercalated	Sectm1b
	1.36949e-45	0.695636	0.368	0.151	2.34197e-41	3 Intercalated	Cyb5r3
	1.74645e-45	0.950674	0.432	0.189	2.98661e-41	3 Intercalated	Elf3
	2.84686e-45	0.4844	0.273	0.091	4.86841e-41	3 Intercalated	Ptprk
	5.56498e-45	0.276287	0.149	0.031	9.51668e-41	3 Intercalated	Adgrl2
	9.55757e-45	0.287662	0.129	0.025	1.63444e-40	3 Intercalated	Zfp462
	1.45203e-44	0.972204	0.439	0.209	2.48311e-40	3 Intercalated	Pik3r1
	1.67459e-44	0.606938	0.517	0.241	2.86371e-40	3 Intercalated	Perp
	2.27192e-44	0.51893	0.224	0.067	3.8852e-40	3 Intercalated	Arhgef28
	2.51378e-44	0.297595	0.177	0.043	4.29882e-40	3 Intercalated	Cd99l2
	2.74317e-44	0.633578	0.412	0.178	4.6911e-40	3 Intercalated	Nedd4
	2.98207e-44	0.26777	0.14	0.029	5.09965e-40	3 Intercalated	Bcl9l
	3.45324e-44	0.60963	0.295	0.107	5.90538e-40	3 Intercalated	Arhgef5
	5.52288e-44	0.946802	0.279	0.097	9.44468e-40	3 Intercalated	Csf1
	9.46688e-44	0.553203	0.23	0.07	1.61893e-39	3 Intercalated	Oxr1
	9.99669e-44	0.978667	0.322	0.12	1.70953e-39	3 Intercalated	Cyr61
	1.77107e-43	0.823291	0.683	0.46	3.02871e-39	3 Intercalated	Tmbim6
	2.36396e-43	1.11875	0.541	0.29	4.0426e-39	3 Intercalated	Errfi1
	2.37688e-43	0.7122	0.353	0.141	4.0647e-39	3 Intercalated	Tap2
	4.14115e-43	0.771186	0.486	0.241	7.08178e-39	3 Intercalated	Dbi
	4.18022e-43	0.782358	0.441	0.198	7.1486e-39	3 Intercalated	Ier3
	6.48828e-43	0.770719	0.293	0.107	1.10956e-38	3 Intercalated	Palld
	6.58151e-43	0.348254	0.204	0.057	1.1255e-38	3 Intercalated	Serinc2
	8.30433e-43	0.469198	0.366	0.144	1.42012e-38	3 Intercalated	Gstm1
	9.0726e-43	0.355679	0.131	0.026	1.5515e-38	3 Intercalated	Osbpl6
	1.17644e-42	0.391281	0.248	0.08	2.01183e-38	3 Intercalated	Acox1
	1.17796e-42	0.768057	0.397	0.179	2.01443e-38	3 Intercalated	Pbxip1
	1.76002e-42	0.288488	0.16	0.038	3.00982e-38	3 Intercalated	Tcaf1
	2.55222e-42	0.769951	0.505	0.251	4.36455e-38	3 Intercalated	Chka
	4.10701e-42	0.421326	0.211	0.062	7.0234e-38	3 Intercalated	Cdc42ep1
	4.18554e-42	0.765692	0.785	0.61	7.15769e-38	3 Intercalated	Myl6
	9.12397e-42	0.275486	0.115	0.021	1.56029e-37	3 Intercalated	Chst9
	1.03595e-41	0.44741	0.209	0.061	1.77157e-37	3 Intercalated	Cgnl1
	1.92383e-41	0.34664	0.148	0.033	3.28995e-37	3 Intercalated	2200002D01Rik
	2.24248e-41	0.679476	0.344	0.142	3.83486e-37	3 Intercalated	Npepps
	2.32973e-41	1.02393	0.942	0.891	3.98407e-37	3 Intercalated	Actg1
	5.19669e-41	0.384337	0.244	0.08	8.88686e-37	3 Intercalated	Krtcap3
	8.48581e-41	0.404868	0.186	0.05	1.45116e-36	3 Intercalated	Proser2
	9.03119e-41	0.687362	0.301	0.112	1.54442e-36	3 Intercalated	Klf7
	1.31405e-40	0.46302	0.197	0.056	2.24715e-36	3 Intercalated	Trim16
	1.52135e-40	0.470659	0.43	0.191	2.60167e-36	3 Intercalated	Timp2
	1.89566e-40	0.351556	0.206	0.06	3.24176e-36	3 Intercalated	Lzts2
	2.84661e-40	0.358582	0.146	0.033	4.86799e-36	3 Intercalated	Card10
	2.92058e-40	0.413475	0.202	0.059	4.99448e-36	3 Intercalated	Rhbdf1
	4.25569e-40	0.650476	0.377	0.166	7.27766e-36	3 Intercalated	Rexo2
	5.02917e-40	0.523282	0.641	0.378	8.60038e-36	3 Intercalated	Psap
	5.52691e-40	0.544784	0.26	0.091	9.45157e-36	3 Intercalated	Nedd4l
	6.71141e-40	0.514532	0.23	0.073	1.14772e-35	3 Intercalated	Egln3
	1.28078e-39	0.36128	0.242	0.08	2.19026e-35	3 Intercalated	Tmem205
	1.36422e-39	0.405966	0.244	0.081	2.33296e-35	3 Intercalated	Mpzl2
	1.53056e-39	0.357766	0.164	0.041	2.61742e-35	3 Intercalated	Dtx4
	3.86114e-39	0.690132	0.326	0.135	6.60294e-35	3 Intercalated	Arhgap5
	5.6563e-39	0.562558	0.288	0.109	9.67285e-35	3 Intercalated	Plxnb2
	7.23174e-39	0.368226	0.195	0.057	1.2367e-34	3 Intercalated	Magi1
	8.32145e-39	0.264037	0.124	0.026	1.42305e-34	3 Intercalated	Plekha7
	1.6398e-38	0.262443	0.107	0.02	2.80423e-34	3 Intercalated	Erbb2
	1.71132e-38	0.791797	0.341	0.144	2.92653e-34	3 Intercalated	Vcl
	1.96925e-38	0.553787	0.173	0.048	3.36761e-34	3 Intercalated	Eps8l1
	2.95252e-38	0.548867	0.29	0.111	5.04911e-34	3 Intercalated	Atp9a
	3.38805e-38	0.494851	0.421	0.19	5.7939e-34	3 Intercalated	Cnn3
	3.49579e-38	0.480083	0.266	0.095	5.97815e-34	3 Intercalated	Foxo3
	5.71823e-38	0.427832	0.179	0.05	9.77875e-34	3 Intercalated	Tpcn1
	6.2415e-38	0.528564	0.301	0.118	1.06736e-33	3 Intercalated	Cdc42ep4
	9.50747e-38	0.602828	0.251	0.087	1.62587e-33	3 Intercalated	Rnd3
	9.8722e-38	0.606242	0.321	0.131	1.68825e-33	3 Intercalated	Chd3
	1.47322e-37	0.39626	0.217	0.069	2.51935e-33	3 Intercalated	Soat1
	2.06873e-37	0.739369	0.18	0.051	3.53773e-33	3 Intercalated	Plin2
	2.2826e-37	0.341952	0.193	0.057	3.90347e-33	3 Intercalated	Egfr
	4.11628e-37	0.427306	0.169	0.046	7.03926e-33	3 Intercalated	Frmd6
	6.1139e-37	0.58586	0.302	0.122	1.04554e-32	3 Intercalated	Znrf2
	7.5861e-37	0.50883	0.996	0.997	1.2973e-32	3 Intercalated	mt-Atp6
	7.79177e-37	0.566686	0.297	0.118	1.33247e-32	3 Intercalated	Flnb
	1.1942e-36	0.394725	0.182	0.053	2.0422e-32	3 Intercalated	Slc16a2
	1.19882e-36	0.386815	0.25	0.088	2.0501e-32	3 Intercalated	Daam1
	1.44041e-36	0.420842	0.268	0.099	2.46325e-32	3 Intercalated	Cyb561
	2.08944e-36	0.649206	0.707	0.444	3.57315e-32	3 Intercalated	Cd9
	2.82887e-36	0.254196	0.18	0.052	4.83765e-32	3 Intercalated	Irx2
	2.88039e-36	0.53067	0.991	0.968	4.92575e-32	3 Intercalated	mt-Cytb
	4.52175e-36	0.557023	0.392	0.182	7.73264e-32	3 Intercalated	Cd82
	5.91217e-36	0.649583	0.505	0.268	1.01104e-31	3 Intercalated	Actn4
	5.9285e-36	0.526829	0.288	0.112	1.01383e-31	3 Intercalated	Cmas
	1.52473e-35	0.90497	0.661	0.388	2.60744e-31	3 Intercalated	Cldn4
	1.80485e-35	0.472166	0.199	0.062	3.08648e-31	3 Intercalated	Insr
	1.93377e-35	0.264771	0.184	0.054	3.30693e-31	3 Intercalated	Aldh6a1
	2.61478e-35	0.429974	0.237	0.083	4.47154e-31	3 Intercalated	Cdcp1
	2.8751e-35	0.615561	0.743	0.499	4.91672e-31	3 Intercalated	Atp1a1
	3.21438e-35	0.508039	0.301	0.122	5.49692e-31	3 Intercalated	Fam129b
	3.593e-35	0.578207	0.299	0.12	6.14438e-31	3 Intercalated	Hip1r
	3.93608e-35	0.9933	0.596	0.356	6.73108e-31	3 Intercalated	Fosb
	4.10612e-35	0.354044	0.189	0.057	7.02188e-31	3 Intercalated	Aim1
	4.2696e-35	0.61555	0.328	0.143	7.30145e-31	3 Intercalated	Sppl2a
	4.45623e-35	0.287562	0.199	0.062	7.6206e-31	3 Intercalated	Pard3
	4.4798e-35	0.504563	0.991	0.978	7.6609e-31	3 Intercalated	mt-Co2
	4.88953e-35	0.337205	0.118	0.026	8.36159e-31	3 Intercalated	Fhdc1
	6.20823e-35	0.484331	0.279	0.109	1.06167e-30	3 Intercalated	C77080
	1.49886e-34	0.36613	0.248	0.089	2.56319e-30	3 Intercalated	Ccdc107
	1.52707e-34	0.463098	0.149	0.04	2.61145e-30	3 Intercalated	Prlr
	2.69122e-34	0.583686	0.716	0.505	4.60225e-30	3 Intercalated	Ifi27l2a
	2.94773e-34	0.494131	0.299	0.123	5.04091e-30	3 Intercalated	Ctnnd1
	4.28818e-34	0.250863	0.168	0.047	7.33322e-30	3 Intercalated	Gpx2
	6.6209e-34	0.431325	0.311	0.131	1.13224e-29	3 Intercalated	2610507B11Rik
	8.1642e-34	0.550709	0.497	0.259	1.39616e-29	3 Intercalated	Zbtb20
	1.21336e-33	0.768123	0.488	0.269	2.07496e-29	3 Intercalated	Cyb5a
	1.35166e-33	0.492213	0.277	0.111	2.31147e-29	3 Intercalated	Ggh
	1.42658e-33	0.696646	0.672	0.38	2.43959e-29	3 Intercalated	Plet1
	1.46913e-33	0.346085	0.2	0.064	2.51235e-29	3 Intercalated	Dtx3
	1.47308e-33	0.301078	0.346	0.152	2.51911e-29	3 Intercalated	Rab25
	2.73406e-33	0.401912	0.188	0.058	4.67551e-29	3 Intercalated	Plk2
	3.22398e-33	0.280018	0.149	0.04	5.51334e-29	3 Intercalated	Dcaf4
	4.30618e-33	0.324849	0.117	0.026	7.364e-29	3 Intercalated	Rnase1
	4.7372e-33	0.350997	0.182	0.056	8.10108e-29	3 Intercalated	Ccdc129
	5.33082e-33	0.268472	0.188	0.058	9.11623e-29	3 Intercalated	Ano6
	6.71577e-33	0.828387	0.812	0.661	1.14846e-28	3 Intercalated	Jund
	7.53877e-33	0.646158	0.383	0.184	1.2892e-28	3 Intercalated	Slc9a3r1
	7.95315e-33	0.865346	0.738	0.541	1.36007e-28	3 Intercalated	Junb
	9.01499e-33	0.369376	0.184	0.056	1.54165e-28	3 Intercalated	St3gal4
	1.03252e-32	0.413301	0.352	0.157	1.76572e-28	3 Intercalated	Cat
	1.45912e-32	0.473316	0.26	0.102	2.49525e-28	3 Intercalated	Trp53bp2
	1.62908e-32	0.307046	0.288	0.118	2.78589e-28	3 Intercalated	Carkd
	2.62472e-32	0.715029	0.392	0.193	4.48854e-28	3 Intercalated	Zfp703
	2.6386e-32	0.308631	0.129	0.032	4.51227e-28	3 Intercalated	Ppp1r1b
	3.07619e-32	0.488079	0.253	0.098	5.2606e-28	3 Intercalated	Tns3
	3.69753e-32	0.676307	0.579	0.357	6.32315e-28	3 Intercalated	Ddx3x
	3.83584e-32	0.744443	0.239	0.087	6.55967e-28	3 Intercalated	Pigr
	3.84892e-32	0.311879	0.177	0.054	6.58203e-28	3 Intercalated	Trip6
	5.05824e-32	0.696799	0.306	0.131	8.65009e-28	3 Intercalated	Cdo1
	5.69054e-32	0.315895	0.142	0.038	9.73139e-28	3 Intercalated	Irx1
	6.33182e-32	0.287167	0.153	0.043	1.0828e-27	3 Intercalated	Reps2
	7.64317e-32	0.310201	0.182	0.058	1.30706e-27	3 Intercalated	Marveld3
	9.33939e-32	0.330193	0.208	0.07	1.59713e-27	3 Intercalated	Rab17
	1.01693e-31	0.387938	0.179	0.056	1.73905e-27	3 Intercalated	4930402H24Rik
	1.20909e-31	0.299908	0.231	0.084	2.06767e-27	3 Intercalated	Cmtm8
	1.4236e-31	0.433656	0.31	0.133	2.4345e-27	3 Intercalated	Shroom3
	1.5943e-31	0.441215	0.384	0.185	2.72642e-27	3 Intercalated	Pla2g16
	1.61204e-31	0.351035	0.333	0.146	2.75675e-27	3 Intercalated	Rab15
	2.02827e-31	0.536957	0.23	0.086	3.46854e-27	3 Intercalated	Dusp16
	2.22522e-31	0.411286	0.251	0.097	3.80535e-27	3 Intercalated	Irx3
	2.62091e-31	0.280612	0.146	0.04	4.48202e-27	3 Intercalated	Fam193b
	2.8896e-31	0.463011	0.417	0.2	4.9415e-27	3 Intercalated	Wnt4
	3.48956e-31	0.614035	0.647	0.423	5.96749e-27	3 Intercalated	Xist
	3.64344e-31	0.299249	0.22	0.078	6.23065e-27	3 Intercalated	Slc41a1
	5.42082e-31	0.482658	0.293	0.123	9.27014e-27	3 Intercalated	Wwtr1
	5.51181e-31	0.629867	0.224	0.082	9.42575e-27	3 Intercalated	Gm26825
	8.30523e-31	0.408295	0.211	0.076	1.42028e-26	3 Intercalated	Sh3bp4
	1.02789e-30	0.333152	0.16	0.047	1.75779e-26	3 Intercalated	Cdk6
	1.05744e-30	0.326372	0.275	0.112	1.80833e-26	3 Intercalated	Tmem238
	1.52231e-30	0.413234	0.193	0.065	2.6033e-26	3 Intercalated	Tnrc18
	1.61893e-30	0.772171	0.366	0.181	2.76853e-26	3 Intercalated	Baiap2
	2.42075e-30	0.534074	0.388	0.193	4.13973e-26	3 Intercalated	Lmo4
	3.2215e-30	0.403888	0.146	0.042	5.50909e-26	3 Intercalated	Fam234a
	3.53023e-30	0.337002	0.191	0.064	6.03704e-26	3 Intercalated	Amotl2
	4.32341e-30	0.344932	0.339	0.155	7.39346e-26	3 Intercalated	Ddt
	5.43918e-30	0.416511	0.264	0.108	9.30155e-26	3 Intercalated	Cttn
	6.00352e-30	0.27606	0.131	0.034	1.02666e-25	3 Intercalated	Myof
	6.06087e-30	0.255292	0.169	0.053	1.03647e-25	3 Intercalated	Rac3
	7.5776e-30	0.500177	0.27	0.113	1.29585e-25	3 Intercalated	Wls
	9.54582e-30	0.406754	0.233	0.089	1.63243e-25	3 Intercalated	Parva
	1.07866e-29	0.49476	0.233	0.089	1.84462e-25	3 Intercalated	Tmem63b
	1.3067e-29	0.300955	0.219	0.079	2.23459e-25	3 Intercalated	Tmem51
	1.35983e-29	0.46575	0.605	0.342	2.32544e-25	3 Intercalated	Cd63
	1.66821e-29	0.344239	0.951	0.901	2.8528e-25	3 Intercalated	mt-Co1
	1.82366e-29	0.493682	0.978	0.939	3.11864e-25	3 Intercalated	mt-Nd2
	1.85479e-29	0.43459	0.235	0.09	3.17188e-25	3 Intercalated	Arrdc4
	1.95165e-29	0.415033	1	0.997	3.33752e-25	3 Intercalated	mt-Co3
	1.99293e-29	0.470405	0.339	0.158	3.40812e-25	3 Intercalated	Irf2bpl
	2.37276e-29	0.463984	0.35	0.164	4.05766e-25	3 Intercalated	Ppp1r37
	2.37914e-29	0.843059	0.339	0.165	4.06857e-25	3 Intercalated	Ralgds
	2.75288e-29	0.552296	0.444	0.231	4.7077e-25	3 Intercalated	Cxcl16
	3.02834e-29	0.495375	0.2	0.072	5.17877e-25	3 Intercalated	Cnksr1
	4.05353e-29	0.574391	0.281	0.118	6.93194e-25	3 Intercalated	H1f0
	4.4834e-29	0.335827	0.137	0.038	7.66706e-25	3 Intercalated	Cds1
	4.52235e-29	0.325722	0.113	0.027	7.73367e-25	3 Intercalated	Syngr1
	7.09674e-29	0.424104	0.468	0.24	1.21361e-24	3 Intercalated	Tfcp2l1
	8.80031e-29	0.46412	0.237	0.093	1.50494e-24	3 Intercalated	Enc1
	1.17884e-28	0.712664	0.561	0.321	2.01593e-24	3 Intercalated	Krt7
	1.23596e-28	0.290836	0.128	0.034	2.11362e-24	3 Intercalated	Nck2
	1.63117e-28	0.388521	0.375	0.18	2.78946e-24	3 Intercalated	Gas6
	2.42908e-28	0.337499	0.213	0.079	4.15397e-24	3 Intercalated	Ip6k2
	2.62673e-28	0.543512	0.57	0.353	4.49197e-24	3 Intercalated	H2-T23
	2.89638e-28	0.257778	0.186	0.063	4.9531e-24	3 Intercalated	Pigyl
	5.32219e-28	0.291706	0.373	0.181	9.10148e-24	3 Intercalated	Cd14
	5.97808e-28	0.355757	0.118	0.03	1.02231e-23	3 Intercalated	Lbp
	7.73952e-28	0.539668	0.494	0.285	1.32354e-23	3 Intercalated	Ctnnb1
	8.30845e-28	0.357796	0.173	0.058	1.42083e-23	3 Intercalated	Srebf1
	8.6231e-28	0.43358	0.295	0.129	1.47464e-23	3 Intercalated	B4galnt1
	9.12267e-28	0.338709	0.1	0.023	1.56007e-23	3 Intercalated	Lmcd1
	1.34455e-27	0.348541	0.217	0.083	2.29931e-23	3 Intercalated	Atp2c1
	2.37438e-27	0.290645	0.173	0.057	4.06043e-23	3 Intercalated	Arhgef3
	3.36806e-27	0.672052	0.362	0.187	5.75972e-23	3 Intercalated	Sertad2
	3.50777e-27	0.288984	0.135	0.039	5.99863e-23	3 Intercalated	Grhl1
	3.71722e-27	0.284976	0.242	0.098	6.35682e-23	3 Intercalated	Ak3
	3.8652e-27	0.286302	0.1	0.023	6.60988e-23	3 Intercalated	Fam160a2
	3.89962e-27	0.857638	0.585	0.381	6.66874e-23	3 Intercalated	Ier2
	4.06133e-27	0.772217	0.395	0.208	6.94528e-23	3 Intercalated	Mast4
	4.23326e-27	0.282157	0.162	0.053	7.23931e-23	3 Intercalated	Deptor
	6.36522e-27	0.449089	0.324	0.155	1.08852e-22	3 Intercalated	Msrb1
	6.53622e-27	0.25631	0.117	0.031	1.11776e-22	3 Intercalated	Sh3d19
	7.25659e-27	0.911616	0.652	0.472	1.24095e-22	3 Intercalated	Klf6
	1.12604e-26	0.320834	0.148	0.045	1.92564e-22	3 Intercalated	Rab3d
	2.19708e-26	0.265473	0.138	0.042	3.75723e-22	3 Intercalated	Vsig10
	2.54108e-26	0.775773	0.317	0.153	4.3455e-22	3 Intercalated	Nr4a1
	3.31853e-26	0.549118	0.459	0.264	5.67501e-22	3 Intercalated	Xbp1
	3.79728e-26	0.667033	0.794	0.594	6.49372e-22	3 Intercalated	Nupr1
	5.70377e-26	0.309021	0.224	0.089	9.75402e-22	3 Intercalated	Rin2
	8.55575e-26	0.336095	0.202	0.077	1.46312e-21	3 Intercalated	Rit1
	1.03195e-25	0.414504	0.268	0.117	1.76475e-21	3 Intercalated	St5
	1.08637e-25	0.330533	0.151	0.048	1.8578e-21	3 Intercalated	Itga3
	1.69347e-25	0.492863	0.339	0.17	2.89601e-21	3 Intercalated	Midn
	1.75986e-25	0.366092	0.231	0.094	3.00953e-21	3 Intercalated	Mgat4a
	1.91396e-25	0.385401	0.322	0.152	3.27306e-21	3 Intercalated	Crb3
	2.40622e-25	0.428693	0.268	0.118	4.11487e-21	3 Intercalated	Mrpl38
	2.8274e-25	0.270739	0.144	0.045	4.83514e-21	3 Intercalated	Ltbp3
	3.10784e-25	0.534054	0.301	0.144	5.31471e-21	3 Intercalated	Prrc2b
	3.24721e-25	0.439318	0.353	0.179	5.55305e-21	3 Intercalated	Cnpy2
	3.25128e-25	0.264407	0.149	0.048	5.56002e-21	3 Intercalated	Pacsin3
	3.39109e-25	0.335093	0.186	0.068	5.7991e-21	3 Intercalated	Ssfa2
	5.50628e-25	0.305305	0.209	0.082	9.41629e-21	3 Intercalated	Igf1r
	6.31305e-25	0.865152	0.133	0.04	1.07959e-20	3 Intercalated	Sprr1a
	6.36869e-25	0.388893	0.264	0.117	1.08911e-20	3 Intercalated	Rhoq
	6.41282e-25	0.440107	0.253	0.111	1.09666e-20	3 Intercalated	Tollip
	1.13037e-24	0.408298	0.186	0.069	1.93305e-20	3 Intercalated	Lamb2
	1.33025e-24	0.275835	0.213	0.085	2.27486e-20	3 Intercalated	Dsc2
	1.65865e-24	0.35237	0.22	0.09	2.83645e-20	3 Intercalated	Rnf122
	1.69998e-24	0.679047	0.614	0.429	2.90713e-20	3 Intercalated	Myl12a
	1.78666e-24	0.310179	0.179	0.065	3.05537e-20	3 Intercalated	Slc35f5
	1.8386e-24	0.255093	0.202	0.078	3.14419e-20	3 Intercalated	Pax9
	1.85322e-24	0.66792	0.756	0.558	3.16918e-20	3 Intercalated	Lars2
	1.86623e-24	0.749936	0.415	0.23	3.19144e-20	3 Intercalated	Txnip
	1.95836e-24	0.411943	0.341	0.17	3.34898e-20	3 Intercalated	Grn
	2.35984e-24	0.447706	0.209	0.085	4.03556e-20	3 Intercalated	Lpgat1
	2.59915e-24	0.385286	0.239	0.102	4.44481e-20	3 Intercalated	Dhrs7
	2.74292e-24	0.35076	0.188	0.071	4.69066e-20	3 Intercalated	Vwa5a
	2.83861e-24	0.327984	0.206	0.08	4.8543e-20	3 Intercalated	Pfkl
	3.31131e-24	0.397072	0.947	0.899	5.66267e-20	3 Intercalated	mt-Nd1
	3.82832e-24	0.353738	0.213	0.085	6.54681e-20	3 Intercalated	Smarca2
	3.97998e-24	0.374974	0.386	0.204	6.80617e-20	3 Intercalated	Mrps21
	4.32652e-24	0.372473	0.375	0.198	7.39878e-20	3 Intercalated	Sypl
	4.41872e-24	0.397436	0.195	0.075	7.55646e-20	3 Intercalated	Npepl1
	4.46247e-24	0.26768	0.315	0.153	7.63127e-20	3 Intercalated	Tmco1
	4.65189e-24	0.495182	0.253	0.113	7.9552e-20	3 Intercalated	Klf5
	8.18559e-24	0.337545	0.239	0.104	1.39982e-19	3 Intercalated	Plpp2
	9.50328e-24	0.415382	0.352	0.184	1.62516e-19	3 Intercalated	Chmp2b
	1.07445e-23	0.38893	0.308	0.149	1.83741e-19	3 Intercalated	Plscr1
	1.12802e-23	0.479471	0.497	0.301	1.92902e-19	3 Intercalated	Aldh2
	1.18271e-23	0.262472	0.169	0.06	2.02256e-19	3 Intercalated	Slc29a1
	1.18791e-23	0.276002	0.166	0.059	2.03145e-19	3 Intercalated	Apmap
	1.44914e-23	0.319585	0.226	0.095	2.47818e-19	3 Intercalated	Etl4
	1.52949e-23	0.376502	0.279	0.13	2.61558e-19	3 Intercalated	Trappc6a
	1.56496e-23	0.252207	0.138	0.044	2.67623e-19	3 Intercalated	Slc35a1
	1.89684e-23	0.398311	0.197	0.079	3.24378e-19	3 Intercalated	Scamp1
	2.01668e-23	0.275232	0.264	0.119	3.44872e-19	3 Intercalated	Rnpep
	2.22625e-23	0.284862	0.18	0.067	3.80711e-19	3 Intercalated	Dalrd3
	2.24548e-23	0.481818	0.557	0.365	3.83999e-19	3 Intercalated	Cd81
	2.31239e-23	0.44165	0.814	0.644	3.95442e-19	3 Intercalated	mt-Nd5
	2.99822e-23	0.426578	0.313	0.15	5.12726e-19	3 Intercalated	Kcnq1ot1
	3.0507e-23	0.25913	0.173	0.064	5.217e-19	3 Intercalated	Hs2st1
	3.31502e-23	0.44618	0.264	0.123	5.66901e-19	3 Intercalated	Mpp5
	3.34731e-23	0.274414	0.215	0.086	5.72424e-19	3 Intercalated	Emp2
	3.68964e-23	0.528323	0.43	0.254	6.30966e-19	3 Intercalated	Tm9sf3
	4.32391e-23	0.426161	0.377	0.202	7.39433e-19	3 Intercalated	Furin
	5.95774e-23	0.300213	0.104	0.028	1.01883e-18	3 Intercalated	Megf8
	6.48028e-23	0.271637	0.219	0.091	1.10819e-18	3 Intercalated	Esrp1
	6.5445e-23	0.290169	0.235	0.1	1.11918e-18	3 Intercalated	0610011F06Rik
	7.34536e-23	0.426934	0.423	0.243	1.25613e-18	3 Intercalated	Ddrgk1
	8.8508e-23	0.326883	0.308	0.15	1.51358e-18	3 Intercalated	Ctdsp2
	1.10929e-22	0.512789	0.652	0.467	1.897e-18	3 Intercalated	Gpx4
	1.14285e-22	0.252439	0.106	0.029	1.95438e-18	3 Intercalated	Camsap3
	1.2639e-22	0.613308	0.424	0.254	2.1614e-18	3 Intercalated	Myh9
	1.68839e-22	0.584079	0.408	0.237	2.88732e-18	3 Intercalated	Wdr1
	2.08209e-22	0.305855	0.188	0.073	3.56057e-18	3 Intercalated	Jade1
	2.09208e-22	0.384531	0.197	0.08	3.57766e-18	3 Intercalated	Iffo2
	2.66137e-22	0.308911	0.25	0.112	4.55121e-18	3 Intercalated	Enah
	2.66268e-22	0.432638	0.362	0.193	4.55345e-18	3 Intercalated	Ddx39b
	2.94609e-22	0.304589	0.169	0.063	5.03811e-18	3 Intercalated	Nt5c2
	3.0842e-22	0.256774	0.12	0.036	5.27428e-18	3 Intercalated	Abtb2
	3.33284e-22	0.366334	0.199	0.082	5.69949e-18	3 Intercalated	Svil
	3.41928e-22	0.323075	0.242	0.108	5.84731e-18	3 Intercalated	H2-Ke6
	3.83201e-22	0.303892	0.16	0.058	6.55312e-18	3 Intercalated	Kif1c
	3.83246e-22	0.309079	0.173	0.065	6.55389e-18	3 Intercalated	Mpzl1
	4.86192e-22	0.319372	0.14	0.047	8.31437e-18	3 Intercalated	Cnksr3
	5.08859e-22	0.30785	0.257	0.118	8.702e-18	3 Intercalated	Dcxr
	5.23382e-22	0.342199	0.293	0.142	8.95035e-18	3 Intercalated	Trafd1
	5.94207e-22	0.429972	0.173	0.066	1.01615e-17	3 Intercalated	Uck2
	6.34718e-22	0.642349	0.506	0.306	1.08543e-17	3 Intercalated	Ahnak
	7.72635e-22	0.543527	0.299	0.148	1.32128e-17	3 Intercalated	Las1l
	7.78977e-22	0.274211	0.273	0.128	1.33213e-17	3 Intercalated	Maged1
	8.09353e-22	0.270462	0.259	0.119	1.38408e-17	3 Intercalated	Rab24
	8.47429e-22	0.250933	0.253	0.113	1.44919e-17	3 Intercalated	Socs2
	9.26343e-22	0.311086	0.186	0.073	1.58414e-17	3 Intercalated	Notch2
	9.55567e-22	0.686281	0.341	0.181	1.63412e-17	3 Intercalated	Fabp5
	1.03798e-21	0.498719	0.581	0.393	1.77506e-17	3 Intercalated	Psme1
	1.11071e-21	0.414109	0.324	0.168	1.89942e-17	3 Intercalated	Hp1bp3
	1.1284e-21	0.449575	0.373	0.206	1.92968e-17	3 Intercalated	Phip
	1.1588e-21	0.368042	0.25	0.114	1.98166e-17	3 Intercalated	Trim8
	1.26131e-21	0.306738	0.233	0.104	2.15696e-17	3 Intercalated	Yap1
	1.30258e-21	0.350785	0.209	0.089	2.22755e-17	3 Intercalated	Gga1
	1.36587e-21	0.420572	0.341	0.18	2.33578e-17	3 Intercalated	Mprip
	1.53459e-21	0.333147	0.264	0.126	2.6243e-17	3 Intercalated	Mpdu1
	1.55895e-21	0.412926	0.536	0.346	2.66596e-17	3 Intercalated	Tmem59
	1.7012e-21	0.380544	0.246	0.113	2.90922e-17	3 Intercalated	Fam177a
	1.91876e-21	0.459858	0.255	0.12	3.28128e-17	3 Intercalated	Ddi2
	1.97547e-21	0.407913	0.368	0.2	3.37825e-17	3 Intercalated	Ube2h
	2.2989e-21	0.33319	0.135	0.046	3.93134e-17	3 Intercalated	Dock7
	2.42544e-21	0.303285	0.166	0.062	4.14775e-17	3 Intercalated	Arhgef10
	2.50891e-21	0.381266	0.253	0.118	4.29049e-17	3 Intercalated	Ccdc47
	2.53121e-21	0.284739	0.124	0.04	4.32861e-17	3 Intercalated	Cdc42bpa
	2.95367e-21	0.530623	0.408	0.241	5.05106e-17	3 Intercalated	Rela
	3.04278e-21	0.292606	0.153	0.055	5.20345e-17	3 Intercalated	Rabep2
	3.70636e-21	0.266763	0.117	0.036	6.33824e-17	3 Intercalated	Zfp637
	4.3495e-21	0.378557	0.27	0.13	7.43808e-17	3 Intercalated	Hmgn5
	4.4475e-21	0.321495	0.142	0.049	7.60567e-17	3 Intercalated	Uba7
	4.48091e-21	0.2869	0.328	0.174	7.6628e-17	3 Intercalated	Acaa1a
	4.49378e-21	0.31759	0.148	0.053	7.68482e-17	3 Intercalated	Oplah
	4.65884e-21	0.345462	0.281	0.138	7.96709e-17	3 Intercalated	Ccser2
	5.59471e-21	0.363574	0.213	0.092	9.56752e-17	3 Intercalated	Vars
	5.81582e-21	0.468346	1	1	9.94563e-17	3 Intercalated	Gm42418
	6.40452e-21	0.439871	0.259	0.124	1.09524e-16	3 Intercalated	Myo10
	6.44636e-21	0.480678	0.403	0.228	1.10239e-16	3 Intercalated	2010111I01Rik
	7.15149e-21	0.338198	0.271	0.132	1.22298e-16	3 Intercalated	Anxa4
	8.21501e-21	0.378323	0.284	0.14	1.40485e-16	3 Intercalated	Anxa6
	8.24887e-21	0.28886	0.158	0.059	1.41064e-16	3 Intercalated	Myh14
	8.24959e-21	0.364356	0.266	0.125	1.41076e-16	3 Intercalated	Iqgap2
	9.08302e-21	0.329671	0.182	0.073	1.55329e-16	3 Intercalated	Pi4k2b
	9.99427e-21	0.302391	0.224	0.1	1.70912e-16	3 Intercalated	Pvrl2
	1.09298e-20	0.337101	0.35	0.189	1.86911e-16	3 Intercalated	Dynll2
	1.12921e-20	0.460615	0.368	0.2	1.93106e-16	3 Intercalated	Itga6
	1.17462e-20	0.400879	0.213	0.09	2.00872e-16	3 Intercalated	G0s2
	1.27152e-20	0.327122	0.206	0.088	2.17443e-16	3 Intercalated	Stat2
	1.42996e-20	0.490426	0.293	0.15	2.44537e-16	3 Intercalated	Itgav
	1.52481e-20	0.385524	0.386	0.224	2.60758e-16	3 Intercalated	Bcap31
	1.5727e-20	0.457156	0.341	0.185	2.68948e-16	3 Intercalated	Pdlim5
	1.58591e-20	0.430469	0.268	0.13	2.71206e-16	3 Intercalated	Dnm2
	1.62334e-20	0.469124	0.22	0.099	2.77608e-16	3 Intercalated	Ocln
	1.63234e-20	0.270295	0.153	0.056	2.79146e-16	3 Intercalated	Fat1
	1.66411e-20	0.491706	0.321	0.169	2.8458e-16	3 Intercalated	Nfkbiz
	1.83658e-20	0.666531	0.452	0.27	3.14074e-16	3 Intercalated	Tnfrsf12a
	1.85297e-20	0.300488	0.144	0.051	3.16876e-16	3 Intercalated	Pawr
	1.87544e-20	0.316092	0.188	0.078	3.20718e-16	3 Intercalated	Ganab
	2.34942e-20	0.35	0.35	0.189	4.01774e-16	3 Intercalated	Hsd17b10
	2.52904e-20	0.514796	0.384	0.217	4.32492e-16	3 Intercalated	Ets2
	3.10756e-20	0.442274	0.801	0.689	5.31425e-16	3 Intercalated	Pabpc1
	3.17199e-20	0.367146	0.175	0.07	5.42442e-16	3 Intercalated	Irx5
	3.31942e-20	0.263334	0.131	0.044	5.67653e-16	3 Intercalated	Cadm1
	3.60183e-20	0.298085	0.206	0.088	6.1595e-16	3 Intercalated	Sav1
	3.73753e-20	0.37029	0.281	0.142	6.39155e-16	3 Intercalated	Larp4b
	3.94388e-20	0.484297	0.381	0.218	6.74444e-16	3 Intercalated	Oat
	4.08509e-20	0.322762	0.246	0.116	6.98592e-16	3 Intercalated	Pkp3
	4.17702e-20	0.349792	0.211	0.093	7.14312e-16	3 Intercalated	Mfsd6
	4.56694e-20	0.250516	0.199	0.084	7.80992e-16	3 Intercalated	Araf
	4.85004e-20	0.288443	0.177	0.071	8.29406e-16	3 Intercalated	Thra
	5.05898e-20	0.25187	0.148	0.053	8.65137e-16	3 Intercalated	Gne
	5.30641e-20	0.312924	0.173	0.069	9.0745e-16	3 Intercalated	Slc26a2
	5.42485e-20	0.327759	0.301	0.153	9.27703e-16	3 Intercalated	Skp1a
	5.56381e-20	0.391725	0.372	0.211	9.51467e-16	3 Intercalated	Reep3
	5.64515e-20	0.501572	0.448	0.27	9.65377e-16	3 Intercalated	Tap1
	6.06851e-20	0.362884	0.341	0.187	1.03778e-15	3 Intercalated	Pon2
	6.50537e-20	0.387133	0.348	0.189	1.11248e-15	3 Intercalated	Atp6v1a
	7.34189e-20	0.382393	0.368	0.208	1.25554e-15	3 Intercalated	Acadl
	7.3472e-20	0.348259	0.222	0.1	1.25645e-15	3 Intercalated	Nfic
	9.29418e-20	0.34703	0.235	0.109	1.5894e-15	3 Intercalated	Dlg1
	9.98176e-20	0.42125	0.259	0.127	1.70698e-15	3 Intercalated	Myo1c
	1.4044e-19	0.506815	0.61	0.438	2.40166e-15	3 Intercalated	Clic1
	1.53437e-19	0.258974	0.166	0.064	2.62393e-15	3 Intercalated	Cldn10
	1.66899e-19	0.46054	0.31	0.165	2.85414e-15	3 Intercalated	Ddx17
	1.71966e-19	0.441953	0.304	0.162	2.9408e-15	3 Intercalated	Golgb1
	1.87576e-19	0.380007	0.273	0.136	3.20773e-15	3 Intercalated	Tmbim1
	1.97995e-19	0.856138	0.508	0.32	3.38592e-15	3 Intercalated	Gm26917
	2.412e-19	0.362179	0.359	0.197	4.12477e-15	3 Intercalated	Pkp4
	3.11023e-19	0.305432	0.35	0.193	5.3188e-15	3 Intercalated	Nenf
	4.06795e-19	0.42136	0.508	0.329	6.95659e-15	3 Intercalated	Hmgn1
	4.57519e-19	0.313706	0.973	0.946	7.82404e-15	3 Intercalated	mt-Nd4
	5.15331e-19	0.338944	0.182	0.077	8.81267e-15	3 Intercalated	Epha2
	6.66114e-19	0.475579	0.412	0.244	1.13912e-14	3 Intercalated	Id2
	6.93033e-19	0.72944	0.929	0.851	1.18516e-14	3 Intercalated	Actb
	7.4814e-19	0.51241	0.26	0.131	1.27939e-14	3 Intercalated	Tjp2
	8.43718e-19	0.421974	0.525	0.351	1.44284e-14	3 Intercalated	Rabac1
	8.60471e-19	0.368843	0.306	0.163	1.47149e-14	3 Intercalated	Ntan1
	9.08694e-19	0.302395	0.182	0.077	1.55396e-14	3 Intercalated	Gaa
	1.11493e-18	0.384902	0.333	0.183	1.90664e-14	3 Intercalated	Klf9
	1.20359e-18	0.450644	0.384	0.225	2.05825e-14	3 Intercalated	Pqlc1
	1.32297e-18	0.312099	0.23	0.107	2.26242e-14	3 Intercalated	Hdac5
	1.38589e-18	0.279299	0.222	0.102	2.37001e-14	3 Intercalated	Coro1b
	1.39369e-18	0.363659	0.24	0.115	2.38335e-14	3 Intercalated	Tbc1d10a
	1.45975e-18	0.498132	0.521	0.362	2.49631e-14	3 Intercalated	Atp6v1g1
	1.56912e-18	0.318317	0.209	0.094	2.68334e-14	3 Intercalated	Ptpra
	1.72395e-18	0.272142	0.322	0.172	2.94813e-14	3 Intercalated	Rbm47
	1.80703e-18	0.273305	0.107	0.035	3.09021e-14	3 Intercalated	Mmp15
	1.83953e-18	0.400979	0.253	0.128	3.14578e-14	3 Intercalated	Pvr
	2.0054e-18	0.355031	0.151	0.058	3.42943e-14	3 Intercalated	Rnf31
	2.11998e-18	0.306863	0.304	0.159	3.62537e-14	3 Intercalated	Amd1
	2.12547e-18	0.727919	0.67	0.49	3.63477e-14	3 Intercalated	Atf3
	3.59137e-18	0.538376	0.313	0.17	6.14161e-14	3 Intercalated	Rhob
	3.78714e-18	0.415612	0.288	0.15	6.47639e-14	3 Intercalated	Psmb9
	3.82285e-18	0.322671	0.213	0.098	6.53745e-14	3 Intercalated	Myd88
	4.02764e-18	0.344632	0.282	0.146	6.88767e-14	3 Intercalated	Nedd9
	4.25945e-18	0.572578	0.448	0.29	7.28408e-14	3 Intercalated	Tuba1c
	5.43843e-18	0.39685	0.266	0.135	9.30026e-14	3 Intercalated	Csprs
	5.45944e-18	0.257462	0.128	0.046	9.33619e-14	3 Intercalated	Pard6b
	5.49502e-18	0.34326	0.233	0.112	9.39703e-14	3 Intercalated	Flii
	6.29935e-18	0.310318	0.188	0.083	1.07725e-13	3 Intercalated	44261
	6.60539e-18	0.314965	0.189	0.082	1.12959e-13	3 Intercalated	Akap8l
	7.43491e-18	0.325786	0.231	0.112	1.27144e-13	3 Intercalated	Lrp6
	1.08315e-17	0.379133	0.39	0.232	1.85229e-13	3 Intercalated	Ccnl2
	1.26304e-17	0.30624	0.275	0.144	2.15993e-13	3 Intercalated	Frmd4b
	1.26601e-17	0.276084	0.184	0.081	2.16501e-13	3 Intercalated	Naga
	1.40977e-17	0.463089	0.386	0.239	2.41085e-13	3 Intercalated	Ndfip2
	1.5839e-17	0.429582	0.905	0.835	2.70863e-13	3 Intercalated	B2m
	1.64253e-17	0.68394	0.415	0.261	2.80889e-13	3 Intercalated	Arid5b
	1.65467e-17	0.308882	0.149	0.059	2.82966e-13	3 Intercalated	Agfg2
	1.69958e-17	0.296448	0.16	0.065	2.90646e-13	3 Intercalated	Tcirg1
	2.21079e-17	0.517019	0.505	0.349	3.78067e-13	3 Intercalated	Rac1
	2.25197e-17	0.297868	0.133	0.05	3.85109e-13	3 Intercalated	Ttc7
	2.27668e-17	0.293386	0.683	0.486	3.89336e-13	3 Intercalated	mt-Atp8
	3.29956e-17	0.440954	0.317	0.177	5.64257e-13	3 Intercalated	Nisch
	3.65781e-17	0.336338	0.364	0.209	6.25523e-13	3 Intercalated	Tpm1
	3.69689e-17	0.251756	0.137	0.052	6.32205e-13	3 Intercalated	Sbno2
	4.08607e-17	0.360085	0.109	0.037	6.98759e-13	3 Intercalated	Ctgf
	4.42884e-17	0.468467	0.412	0.256	7.57376e-13	3 Intercalated	Vmp1
	4.96362e-17	0.29371	0.248	0.125	8.48828e-13	3 Intercalated	Hnrnph3
	6.07313e-17	0.321017	0.288	0.155	1.03857e-12	3 Intercalated	Ddb1
	6.54003e-17	0.31622	0.448	0.284	1.11841e-12	3 Intercalated	Park7
	6.98529e-17	0.255062	0.25	0.126	1.19455e-12	3 Intercalated	Snx10
	8.69512e-17	0.319064	0.228	0.112	1.48695e-12	3 Intercalated	Nr2f6
	9.02947e-17	0.338811	0.301	0.166	1.54413e-12	3 Intercalated	Akap9
	9.35105e-17	0.265568	0.149	0.06	1.59912e-12	3 Intercalated	Phc3
	1.61564e-16	0.28844	0.168	0.073	2.76291e-12	3 Intercalated	Abca3
	1.88363e-16	0.304496	0.162	0.068	3.22119e-12	3 Intercalated	Parp10
	1.97789e-16	0.432232	0.27	0.143	3.38239e-12	3 Intercalated	Clptm1
	2.06132e-16	0.31476	0.197	0.091	3.52507e-12	3 Intercalated	Igf2r
	2.19199e-16	0.332959	0.552	0.374	3.74852e-12	3 Intercalated	Laptm4a
	2.4625e-16	0.255099	0.107	0.037	4.21112e-12	3 Intercalated	Nde1
	2.8649e-16	0.298745	0.301	0.168	4.89926e-12	3 Intercalated	Fam173a
	3.13469e-16	0.263108	0.499	0.325	5.36064e-12	3 Intercalated	Atox1
	3.26691e-16	0.336465	0.268	0.141	5.58674e-12	3 Intercalated	R3hdm4
	3.52197e-16	0.412268	0.333	0.196	6.02293e-12	3 Intercalated	Stk11
	3.7995e-16	0.327565	0.271	0.144	6.49752e-12	3 Intercalated	Calu
	4.1824e-16	0.537718	0.219	0.111	7.15232e-12	3 Intercalated	Itpkc
	4.38914e-16	0.343488	0.559	0.372	7.50586e-12	3 Intercalated	Ptms
	4.45435e-16	0.390208	0.335	0.192	7.61739e-12	3 Intercalated	Ypel3
	4.50862e-16	0.253553	0.128	0.049	7.71019e-12	3 Intercalated	Rgl2
	4.71253e-16	0.284752	0.413	0.251	8.05889e-12	3 Intercalated	Rpn2
	5.10605e-16	0.357273	0.311	0.175	8.73186e-12	3 Intercalated	Tonsl
	5.35294e-16	0.314275	0.23	0.116	9.15406e-12	3 Intercalated	Smarca4
	5.36183e-16	0.255892	0.288	0.156	9.16926e-12	3 Intercalated	Tab2
	5.36925e-16	0.490343	0.271	0.147	9.18195e-12	3 Intercalated	Zyx
	7.34957e-16	0.261052	0.217	0.106	1.25685e-11	3 Intercalated	Ddah2
	7.71911e-16	0.296204	0.219	0.108	1.32005e-11	3 Intercalated	Numa1
	7.74194e-16	0.3138	0.361	0.217	1.32395e-11	3 Intercalated	Ergic3
	8.86979e-16	0.261668	0.381	0.224	1.51682e-11	3 Intercalated	Tcn2
	9.09123e-16	0.339074	0.177	0.08	1.55469e-11	3 Intercalated	Tmprss2
	9.61859e-16	0.266292	0.202	0.097	1.64487e-11	3 Intercalated	Nbeal1
	1.21898e-15	0.255242	0.246	0.127	2.08458e-11	3 Intercalated	Tulp4
	1.25421e-15	0.525531	0.452	0.291	2.14482e-11	3 Intercalated	Anxa2
	1.28705e-15	0.471336	0.188	0.089	2.20099e-11	3 Intercalated	Lamc2
	1.30752e-15	0.293729	0.157	0.067	2.23599e-11	3 Intercalated	Klc1
	1.3179e-15	0.438983	0.182	0.083	2.25373e-11	3 Intercalated	Pdk4
	1.34512e-15	0.258169	0.177	0.08	2.3003e-11	3 Intercalated	Smarcc2
	1.43111e-15	0.279311	0.355	0.21	2.44734e-11	3 Intercalated	Nxf1
	1.43918e-15	0.302248	0.177	0.081	2.46114e-11	3 Intercalated	Hgs
	1.51547e-15	0.260169	0.162	0.07	2.59161e-11	3 Intercalated	Hsd17b11
	1.5636e-15	0.255753	0.137	0.055	2.67392e-11	3 Intercalated	Rhbdf2
	1.62075e-15	0.360759	0.384	0.236	2.77165e-11	3 Intercalated	Irf2bp2
	1.63421e-15	0.278461	0.373	0.224	2.79467e-11	3 Intercalated	Pgrmc1
	1.69813e-15	0.308754	0.219	0.107	2.90397e-11	3 Intercalated	Tead1
	2.01543e-15	0.684842	0.299	0.171	3.44659e-11	3 Intercalated	Icam1
	2.22193e-15	0.254096	0.315	0.18	3.79973e-11	3 Intercalated	Cltb
	2.28405e-15	0.395379	0.492	0.324	3.90596e-11	3 Intercalated	Rnh1
	2.2989e-15	0.946623	0.266	0.147	3.93135e-11	3 Intercalated	Thbs1
	2.5799e-15	0.287521	0.133	0.053	4.41188e-11	3 Intercalated	Ncoa7
	2.72915e-15	0.373754	0.344	0.208	4.66712e-11	3 Intercalated	Snrnp70
	2.76757e-15	0.270718	0.335	0.193	4.73282e-11	3 Intercalated	Ngfrap1
	3.11428e-15	0.254074	0.463	0.3	5.32573e-11	3 Intercalated	Chmp2a
	3.13753e-15	0.28723	0.341	0.202	5.36549e-11	3 Intercalated	Ralbp1
	3.18818e-15	0.316616	0.193	0.093	5.45211e-11	3 Intercalated	Abhd16a
	3.72356e-15	0.34633	0.306	0.175	6.36766e-11	3 Intercalated	Dync1h1
	3.87939e-15	0.264691	0.106	0.038	6.63414e-11	3 Intercalated	Smpd2
	4.293e-15	0.348303	0.293	0.165	7.34146e-11	3 Intercalated	Prrc2a
	4.61074e-15	0.252161	0.188	0.088	7.88482e-11	3 Intercalated	Pygb
	5.32888e-15	0.311762	0.217	0.108	9.11292e-11	3 Intercalated	Rnf213
	6.42002e-15	0.399719	0.248	0.133	1.09789e-10	3 Intercalated	Bsdc1
	9.20196e-15	0.293764	0.384	0.239	1.57363e-10	3 Intercalated	Tecr
	1.03455e-14	0.605429	0.709	0.541	1.76919e-10	3 Intercalated	Dstn
	1.35621e-14	0.348003	0.566	0.399	2.31926e-10	3 Intercalated	Son
	1.40067e-14	0.255919	0.233	0.122	2.39529e-10	3 Intercalated	Fnbp1l
	1.46825e-14	0.589411	0.45	0.307	2.51086e-10	3 Intercalated	Map2k3
	1.54645e-14	0.252734	0.215	0.108	2.64458e-10	3 Intercalated	Plin3
	1.58301e-14	0.250519	0.14	0.059	2.7071e-10	3 Intercalated	Akr1b10
	1.6993e-14	0.32701	0.179	0.083	2.90597e-10	3 Intercalated	Tmem173
	1.70481e-14	0.335563	0.372	0.227	2.91539e-10	3 Intercalated	4930523C07Rik
	1.7072e-14	0.279144	0.322	0.19	2.91948e-10	3 Intercalated	Tbrg1
	2.08644e-14	0.322615	0.397	0.255	3.56803e-10	3 Intercalated	Arpc1a
	2.53428e-14	0.297782	0.264	0.145	4.33387e-10	3 Intercalated	Supt5
	3.27003e-14	0.356755	0.129	0.053	5.59208e-10	3 Intercalated	Ptges
	3.38619e-14	0.336814	0.16	0.074	5.79072e-10	3 Intercalated	Dusp8
	4.34825e-14	0.285467	0.168	0.079	7.43595e-10	3 Intercalated	Mical3
	4.47848e-14	0.315315	0.206	0.104	7.65864e-10	3 Intercalated	Ahr
	5.47955e-14	0.258046	0.202	0.102	9.37057e-10	3 Intercalated	Runx2
	5.6735e-14	0.286631	0.47	0.328	9.70225e-10	3 Intercalated	Tmem234
	6.29711e-14	0.321674	0.299	0.175	1.07687e-09	3 Intercalated	D17Wsu92e
	7.03223e-14	0.251567	0.191	0.095	1.20258e-09	3 Intercalated	Smad1
	7.74254e-14	0.471018	0.563	0.398	1.32405e-09	3 Intercalated	Iqgap1
	9.01177e-14	0.355324	0.545	0.392	1.5411e-09	3 Intercalated	Fus
	9.49376e-14	0.265665	0.333	0.202	1.62353e-09	3 Intercalated	Atp2a2
	1.29636e-13	0.25229	0.144	0.063	2.21691e-09	3 Intercalated	Lpin1
	1.45515e-13	0.294829	0.169	0.08	2.48846e-09	3 Intercalated	Dctn1
	1.48025e-13	0.319291	0.208	0.107	2.53138e-09	3 Intercalated	Knop1
	1.88555e-13	0.359795	0.521	0.379	3.22447e-09	3 Intercalated	Psmb8
	2.55522e-13	0.275064	0.233	0.126	4.36967e-09	3 Intercalated	Hk1
	2.73994e-13	0.261148	0.224	0.118	4.68557e-09	3 Intercalated	Rbm6
	3.00857e-13	0.268906	0.113	0.045	5.14495e-09	3 Intercalated	Inadl
[truncated: 12,874 more rows]

[truncated: 12 more sheets: Supplemental Table 11, Supplemental Table 12, Supplemental Table 13, Supplemental Table 14, Supplemental Table 15, Supplemental Table 16, Supplemental Table 17, Supplemental Table 18, Supplemental Table 19, Supplemental Table 20, Supplemental Table 21, Supplemental Table 22]
